# Supplementary material for: Prediction of all-cause mortality after liver transplantation using left ventricular systolic and diastolic function assessment
Source: PLoS One. 2019 Jan 25;14(1):e0209100. doi: 10.1371/journal.pone.0209100 (PMC6347358; doi:10.1371/journal.pone.0209100)
Supplement: S1 File — (CSV) [file pone.0209100.s002.csv]

Nsex	R_Age	R_ABO	R_BMI	R_BSA	DM	DMTx	nHTN	HTN	NVarix	SBP	MELD	CTP	WBC	Hb	Plt	OT	PT	TB	DB	Pro	Alb	BUN	Cr	Glu	Na	PT_A	INR	aPTT	BNP	CRP	R_OPTime	IntraopRBCTF	IntraopFFP	IntraopPC	IntraopCryo	IntraopAP	LVIDsmm	LVIDsimm	LVIDdmm	LVIDdimm	LAmm	LAiml	Aortamm	LVPWsmm	LVPWdmm	ESVml	ESViml	EDVml	EDViml
2	38	B	20	1.55	1	*	1	1	1	1	35	11	29000	11	96	61	104	45.3	22	5.8	2.9	60	1.7	134	132	23	2.93	51	63	2	560	22	24	0	10	1	36	17.84	53	29.19	37	23.87	35	14	8	40	25.81	104	67.1
1	50	O	26	1.79	1	*	1	1	0	1	44	10	11200	11	29	98	61	37.2	20	5.9	4	88	4.77	137	140	32	2.19	53	73	2	665	18	18	0	10	1	23	13.59	45	25	37	20.67	36	18	10	45	25.14	113	63.13
2	52	AB	26	1.84	1	*	1	1	0	1	30	12	3500	9	36	121	28	23.5	13	5.5	2.7	12	0.7	82	136	25	2.73	63	157	2	653	38	45	0	20	3	27	17.5	43	29.5	42	22.83	23	10	9	22	11.96	62	33.7
1	33	B	23	1.85	1	*	1	1	0	1	19	12	8100	16	210	1330	2927	5.6	3	5.7	3.3	8	0.6	131	142	41	1.78	31	5	1	625	3	10	0	0	0	27	18.58	41	28.96	22	11.89	33	16	9	30	16.22	78	42.16
2	54	B	23	1.57	1	*	1	1	0	1	26	13	6100	10	41	156	167	8	2	4.59	3.2	20	0.6	275	146	21	1.92	37	449	0	708	16	22	20	10	0	30	19.55	47	27.93	44	28.03	33	12	7	24	15.29	66	42.04
1	54	B	27	2.04	1	*	2	2	0	1	33	13	6400	11	28	224	90	37.2	17	6.5	3	18	0.86	152	138	21	3.28	36	22	1	511	16	20	0	10	1	30	19.46	54	30.27	36	17.65	36	15	11	64	31.37	152	74.51
1	39	A	16	1.5	1	*	1	1	1	2	26	12	5900	10	56	52	54	3.5	2	4.5	2.2	89	1.51	130	148	43	1.69	35	576	4	641	10	16	10	0	1	28	18.56	43	30.54	37	24.67	26	15	9	34	22.67	87	58
1	55	O	28	2.02	1	*	1	1	0	1	28	14	5100	8	47	82	18	17.9	7	6.3	2.9	19	0.7	88	141	30	2.72	25	212	1	800	52	49	10	10	0	28	19.4	52	29.35	41	20.3	36	17	9	30	14.85	92	45.54
1	57	B	21	1.67	1	*	2	2	0	1	9	9	8400	10	222	47	38	0.5	0	5.4	2.9	26	1.2	134	140	89	1.07	32	351	0	930	8	0	0	0	0	29	14.08	43	24.76	41	24.55	33	18	13	30	17.96	101	60.48
1	57	B	23	1.79	1	*	1	1	1	1	43	14	74000	10	56	521	284	17.1	8	5.4	3.1	21	2.1	120	135	22	3.03	40	209	1	865	14	28	0	10	1	40	20.3	60	28.43	45	25.14	37	12	7	66	36.87	171	95.53
2	57	B	21	1.4	1	*	1	1	0		16	10	4200	9	83	27	12	3	2	6	2.9	12	0.96	154	134	46	1.59	44	99	1	751	28	24	0	20	2	26	14.74	40	26.32	39	27.86	30	15	10	28	20	80	57.14
1	57	O	23	1.61	1	*	1	1	0	1	29	11	13700	8	61	44	48	9.9	5	6.3	2.7	25	1.08	71	140	24	2.82	69	77	1	813	17	17	0	20	1	29	13.41	55	26.26	47	29.19	31	15	10	38	23.6	112	69.57
2	48	A	18	1.45	2	2	1	1	0	1	36	10	5300	9	69	56	17	22.3	11	6.3	3.7	22	0.9	210	137	53	1.47	49	217	4	777	60	61	0	20	3	37	15.29	55	28.24	43	29.66	28	9	7	34	23.45	125	86.21
1	51	O	24	1.68	1	*	1	1	0	1	22	11	5400	8	47	24	10	2.2	1	4.8	3.2	41	1.1	149	112	30	2.37	69	25	0	935	50	65	0	20	2	22	17.39	40	35.51	34	20.24	35	13	9	28	16.67	87	51.79
1	49	A	20	1.7	1	*	1	1	0	1	31	10	12800	10	42	97	22	31.3	17	5.5	3.1	74	2.14	140	126	49	1.53	62	112	6	733	46	40	0	20	3	27	9.83	49	26.01	27	15.88	35	17	8	41	24.12	102	60
2	34	A	29	1.9	1	*	1	1	0	1	17	11	6000	5	46	92	45	16.7	8	4.9	2	6	0.7	116	130	34	2.1	32	147		761	17	18	0	10	0	30	17.18	55	28.22	37	19.47	31	17	9	18	9.47	67	35.26
1	49	O	20	1.59	2	N	1	1	0	1	26	12	3700	9	26	53	26	27.1	13	4.9	2.8	22	0.6	241	123	39	1.86	60	36	1	870	45	56	0	30	3	25	21.62	43	32.43	33	20.75	41	13	10	39	24.53	114	71.7
1	49	B	27	2.07	1	*	2	2	0	1	46	15	14500	10	23	95	18	30.9	15	4.4	2.4	12	1.2	99	133	20	3.43	180	18	4	886	48	60	0	58	4	26	14.94	48	24.03	36	17.39	46	14	12	53	25.6	133	64.25
1	53	AB	20	1.51	1	*	1	1	0	1	32	13	13800	11	104	34	25	16.4	7	5.5	2.6	8	0.5	135	136	18	3.82		65	0	683	15	18	0	20	1	25	17.39	41	27.95	35	23.18	29	14	9	39	25.83	93	61.59
1	46	B	20	1.54	1	*	1	1	0	1	9	7	10000	13	93	87	65	1.3	1	5.5	2.9	17	0.52	101	127	76	1.16	31	5	1	1047	20	20	0	12	0	23	17.61	37	28.98	39	25.32	38	14	9	27	17.53	81	52.6
1	59	A	20	1.67	1	*	1	1	0	1	42	13	8600	10	39	102	65	19.3	12	5.8	2.9	26	1	181	137	25	2.73	99	42	2	1010	35	40	0	26	3	27	17.44	45	29.07	29	17.37	41	15	8	46	27.54	115	68.86
2	46	O	27	1.61	1	*	1	1	0	1	39	13	9100	14	300	354	308	27.1	13	5.9	2.6	4	0.4	97	136	11	5.78	81	15	0	725	13	13	0	10	0	20	16.38	39	30.51	32	19.88	31	16	9	22	13.66	70	43.48
1	51	B	19	1.61	1	*	1	1	0	1	13	9	1700	9	55	35	15	2	1	6.1	4	12	0.9	90	141	47	1.57	43	508	1	1005	86	88	0	28	4	18	15.1	42	25.52	45	27.95	33	15	9	38	23.6	98	60.87
1	55	1	26	2.04	1	*	1	1	0	1	35	12	7900	8	86	66	50	33.8	16	5.6	2.3	9	0.8	57	138	17	3.94	104	96	1	788	14	20	0	10	0	30	24.32	53	34.46	33	16.18	36	17	10	58	28.43	145	71.08
2	53	B	23	1.64	1	*	1	1	0	1	41	10	5300	10	58	84	57	35.1	18	5.2	3.7	74	1.7	113	125	17	4.03	63	362	1	561	25	32	0	10	2	24	20.86	46	32.52	33	20.12	37	12	9	26	15.85	100	60.98
1	51	B	23	1.75	1	*	1	1	0	1	29	11	5600	8	115	49	18	24.2	14	5.5	3.4	18	1.5	170	129	38	1.89	42	25	5	1018	8	12	0	12	1	24	14.29	40	26.29	36	20.57	32	13	8	29	16.57	93	53.14
1	48	O	23	1.83	1	*	2	2	0	1	31	13	3900	11	76	188	131	30.7	17	5.4	2.6	14	1	85	134	24	2.83	63	87	2	823	20	24	0	20	2	29	18.62	54	28.72	38	20.77	32	15	8	44	24.04	120	65.57
2	49	O	26	1.64	2	1	2	2	1	1	12	8	2000	10	40	67	27	2.1	1	7.5	3.1	9	0.6	124	134	62	1.31	32	29	0	765	20	19	0	20	3	25	14.63	43	28.05	33	20.12	38	14	8	26	15.85	65	39.63
2	55	B	27	1.66	1	*	1	1	0	1	41	15	14300	7	25	201	86	26.5	12	6	3.7	144	4.7	223	134	32	2.23	45	693	2	970	64	74	0	39	4	28	12.32	49	24.14	43	25.9	29	15	11	33	19.88	92	55.42
1	59	1	23	1.69	1	*	1	1	0	2	14	9	5400	9	119	49	16	2.8	2	6.5	3.3	14	0.9	103	132	57	1.37	32	31	2	720	25	47	10	10	0	28	19.59	45	32.43	49	28.99	31	15	9	35	20.71	101	59.76
1	56	O	24	1.51	1	*	1	1	0	1	48	15	11800	12	171	124	131	37	25	3.8	2.2	67	3.71	99	154	17	4	84	60	2	639	24	21	0	20	1	18	18.59	39	30.13	30	19.87	26	14	7	17	11.26	53	35.1
2	41	O	23	1.59	1	*	1	1	0	1	29	14	6000	9	99	35	15	11	7	6.8	2.5	9	0.5	133	133	20	3.43	180	47	1	815	26	28	0	10	1	25	15	45	27.22	34	21.38	29	13	8	26	16.35	82	51.57
1	52	A	18	1.55	1	*	1	1	1		16	11	2700	9	58	45	22	1.9	1	5.6	3.6	21	1.01	137	127	42	1.83	60	116	1	833	11	11	0	20	2	18	17.1	43	27.46	32	20.65	33	12	8	41	26.45	133	85.81
1	51	A	32	1.89	1	*	2	2	0	1	10	6	2000	12	33	83	23	0.9	0	6.4	3	8	0.53	89	140	63	1.29	35	12	0	670	2	6	0	10	2	30	16.67	46	27.22	35	18.52	38	15	13	46	24.34	111	58.73
2	52	O	20	1.54	1	*	1	1	0	1	17	11	11600	11	59	147	102	42.4	31	4.9	3.4	35	1.18	134	144	21	1.88	38	172	6	552	19	20	0	10	1	24	16.58	49	27.27	36	23.38	37	12	9	28	18.18	89	57.79
1	49	AB	17	1.63	2	2	1	1	0	1	29	10	3400	9	20	38	28	9.4	5	6.1	3.7	23	1	155	139	37	1.93	68	163	6	945	84	84	0	36	4	36	20.28	51	28.77	38	23.31	35	15	10	51	31.29	133	81.6
1	58	A	21	1.57	2	1	2	2	0	1	6	5	5700	13	129	30	37	0.8	0	7.1	4.3	13	0.8	138	138	94	1.04	24	5	0	754	2	0	0	0	0	32	20.92	53	29.59	34	21.66	38	13	10	23	14.65	71	45.22
1	60	O	24	1.93	1	*	1	1	0	1	6	5	2200	15	65	24	18	1.1	0	6.7	4	15	0.8	91	143	87	1.08	30	6	0	844	0	0	0	10	0	26	14.51	43	23.83	26	13.47	37	16	10	30	15.54	79	40.93
1	55	B	24	1.95	1	*	1	1	1	1	13	9	2100	9	35	78	33	3.5	1	7.5	3.5	13	0.81	93	134	40	1.79	43	111	0	505	10	8	0	20	1	32	15.38	55	30.77	43	22.05	40	15	10	48	24.62	159	81.54
1	59	B	22	1.64	1	*	1	1	0	1	15	8	1700	9	26	34	18	3.4	1	5.6	3.7	17	0.9	97	138	51	1.48	33	19	0	785	15	26	0	20	2	30	20.22	46	31.15	39	23.78	29	14	9	44	26.83	117	71.34
1	60	B	27	1.85	1	*	1	1	0	1	11	10	5300	11	40	58	37	5.2	3	5.2	2.4	16	0.8	81	131	49	1.53	39	62	7	840	7	10	0	0	0	30	14.67	55	25	41	22.16	34	15	11	53	28.65	165	89.19
1	50	B	24	1.77	1	*	1	1	0	1	16	10	3800	11	70	78	55	3.4	2	5.8	1.9	11	0.8	168	139	49	1.54	36	36	0	840	9	7	0	14	1	34	17.14	50	27.43	41	23.16	36	14	9	38	21.47	105	59.32
1	46	A	28	2.06	1	*	1	1	0	1	34	15	16400	7	83	113	72	44.4	22	6.8	2.9	10	0.84	165	136	27	2.59	59	751	4	616	36	40	0	20	2	29	21.38	51	34.59	51	24.76	35	17	10	38	18.45	116	56.31
1	52	B	26	2	2	medication �ߴ�	1	1	0	1	7	6	4800	16	144	54	96	0.6	0	6.5	3.7	9	0.78	106	144	98	1.01	29	16	0	870	0	0	0	0	0	31	17.18	49	28.22	35	17.5	40	14	9	30	15	77	38.5
1	54	A	23	1.72	1	*	2	P	0	1	7	5	6500	13	175	75	37	1	0	8.1	3.9	13	0.9	115	141	89	1.07	29	14	1	1039	12	16	0	0	0	27	15.88	53	28.82	44	25.58	36	19	11	34	19.77	81	47.09
1	60	B	23	1.55	1	*	1	1	0	1	7	5	3200	15	65	41	32	0.6	0	6.8	3.9	13	0.9	87	138	87	1.08	30	20	0	838	3	6	0	10	0	32	14.59	50	23.18	40	25.81	33	14	9	36	23.23	83	53.55
1	60	AB	18	1.47	2	2	1	1	0	1	14	8	12300	9	60	34	27	3.2	1	7.4	2.5	13	0.6	405	126	56	1.41	38	149	2	728	12	13	0	0	1	24	20.23	39	31.79	29	19.73	32	14	9	27	18.37	66	44.9
1	60	A	21	1.4	1	*	1	1	0	1	18	11	3400	12	50	24	32	4.2	1	6.3	3.6	16	0.89	114	130	41	1.79	36	155	1	581						25	17.68	40	31.1	36	25.71	35	12	10	19	13.57	52	37.14
1	49	AB	25	1.84	2	ġ�����	1	1	1	1	10	6	3900	11	97	34	24	0.7	0	6.6	2.9	6	0.53	139	140	79	1.14	27	75	0	915	6	6	0	0	0	38	14.77	50	28.41	40	21.74	35	12	8	35	19.02	96	52.17
1	60	A	23	1.75	1	*	1	1	0	1	7	5	5200	13	93	33	12	0.9	0	7.4	3.8	12	0.74	84	136	93	1.04	29	17	0	771	0	0	0	0	0	29	12.3	51	22.46	40	22.86	39	16	9	29	16.57	89	50.86
1	45	B	31	1.94	1	*	1	1	0	1	28	11	7700	11	116	55	55	29.5	13	5.3	3.3	11	0.69	94	150	25	2.77	57	78	1	1012	13	20	0	19	0	27	13.45	46	28.07	39	20.1	35	16	12	30	15.46	99	51.03
2	48	A	22	1.54	1	*	1	1	0	1	33	11	2900	7	53	149	67	29.6	15	4	2.2	6	0.34	115	140	17	3.98	180	77	2	535						13	15.73	52	27.53	32	20.78	28	11	8	32	20.78	87	56.49
1	57	O	25	1.85	2	1	1	1	0	1	9	6	3100	14	53	27	25	1.5	0	6	3.8	17	0.9	241	137	85	1.09	29	8	0	783	2	4	0	10	1	24	16.86	48	29.65	34	18.38		16	10	29	15.68	72	38.92
1	40	A	28	1.88	2	1	1	1	0	1	10	6	3300	14	57	53	39	1.4	0	6.4	3.3	10	0.8	126	140	68	1.24	31	77	0	753	5	8	0	0	0	35	14.02	54	24.39	42	22.34	31	13	8	40	21.28	96	51.06
1	43	B	20	1.67	1	*	1	1	0	2	20	13	8800	11	63	66	34	5.5	2	7.7	3.2	41	1.3	90	116	43	1.7	47	66	1	850	43	54	10	20	2	29	15.29	49	26.75	45	26.95	37	14	8	31	18.56	85	50.9
1	46	O	22	1.79	1	*	1	1	0	1	28	11	4400	11	65	82	87	15.3	12	6.9	3.8	11	0.73	52	139	26	2.65	56	47	0	723	3	13	0	10	1	26	16.13	46	26.34	25	13.97	35	13	9	39	21.79	98	54.75
1	52	A	24	1.6	1	*	1	1	0	1	13	10	3000	9	35	73	38	6.2	3	7.3	3.2	11	0.8	82	134	39	1.86	45	70	1	816	14	16	0	20	2	21	12.57	43	25.14	36	22.5	28	17	10	31	19.38	96	60
1	48	A	23	1.8	1	*	1	1	0	1	8	5	4600	15	144	25	34	1.1	0	6	3.6	17	1.1	116	140	113	0.95	25	2	0	725	0	0	0	0	0	30	16.56	49	28.22	31	17.22	37	14	8	31	17.22	69	38.33
1	59	B	20	1.61	2	1	1	1	1	1	10	8	3200	10	85	74	26	1	0	6.5	2.7	22	0.9	241	127	54	1.43	32	39	2	873	21	26	10	6	0	22	13.1	40	23.81	40	24.84	33	16	9	32	19.88	84	52.17
1	57	A	22	1.53	1	*	1	1	1	1	15	8	3100	9	50	34	22	2.1	1	6.2	4	30	1.3	124	132	63	1.3	35	91	1	646	10	6	0	10	1	25	15.17	42	30.34	31	20.26	34	14	9	22	14.38	56	36.6
1	56	A	24	1.82	2	1	1	1	0	1	11	7	2500	11	80	50	50	1	1	5.6	2.3	14	1.06	220	138	50	1.5	35	47	0	537	4	4	0	2	0	34	15.69	49	28.76	30	16.48	29	14	9	37	20.33	88	48.35
1	59	A	28	1.94	1	*	1	1	0	1	27	10	2400	8	20	45	22	26.7	8	5.4	3.3	10	1.3	81	135	42	1.72	37	195	0	865	40	48	0	20	2	26	16.92	48	26.87	34	17.53	40	18	12	27	13.92	79	40.72
1	54	A	28	2.07	2	1	2	2	0	1	13	6	3600	12	91	25	20	1.4	0	6.2	3.7	24	1.3	24	140	68	1.23	31	17	0	747	4	0	0	10	0	32	17.49	55	28.96	46	22.22	29	15	9	49	23.67	142	68.6
1	50	A	31	2.19	1	*	1	1	0	1	6	5	5500	15	206	25	27	0.4	0	6.9	3.8	14	0.77	111	138	96	1.03	27	21	0	788	0	0	0	0	0	30	13.83	47	24.47	41	18.72	38	13	9	48	21.92	131	59.82
1	46	B	31	2.06	1	*	1	1	0	1	10	6	3400	16	72	29	30	1.5	0	6.1	3.3	8	0.8	81	141	67	1.25	30	7	0	1559	8	12	0	0	0	40	15.54	58	24.35	47	22.82	30	13	9	58	28.16	156	75.73
1	53	B	26	1.86	2	1	2	P	0	1	9	5	5500	15	66	44	51	1.6	0	7	4.4	19	1	121	138	90	1.06	25	13	0	725	5	0	0	0	0	31	16.48	49	26.14	40	21.51	33	15	11	31	16.67	101	54.3
1	52	AB	26	1.78	1	*	1	1	0	1	9	6	4100	13	94	39	13	0.8	0	6.2	3.4	13	0.8	101	141	67	1.25	28	20	0	836	4	5	0	0	0	29	13.4	49	24.74	38	21.35	33	17	11	31	17.42	97	54.49
1	57	O	27	1.81	1	*	1	1	0	1	9	5	5300	16	83	36	42	1.5	0	6.8	4.2	14	0.66	121	138	85	1.09	29	15	0	665	0	0	0	0	0	30	16.13	54	32.9	39	21.55	32	16	9	36	19.89	112	61.88
1	54	O	22	1.71	1	*	1	1	0	1	13	8	2200	8	38	31	19	1.3	0	4.9	2.9	9	0.78	114	139	61	1.32	36	83	0	748	5	10	0	10	1	26	17.55	49	30.85	40	23.39	31	16	10	37	21.64	104	60.82
1	49	A	26	1.82	1	*	1	1	0	1	13	7	4000	13	84	75	64	1.8	1	6.2	2.5	13	0.8	94	139	52	1.47	33	17	0	890	8	10	0	0	0	29	18.89	49	30	44	24.18	33	17	11	40	21.98	108	59.34
1	48	A	24	1.83	1	*	1	1	0	1	11	8	3700	12	65	64	17	1.3	1	7	3.2	12	1.15	112	141	65	1.27	30	7	0	925	11	10	0	20	1	34	17.61	56	28.98	47	25.68	29	14	8	56	30.6	142	77.6
2	58	AB	24	1.64	1	*	1	1	0	1	12	7	1500	10	32	50	30	1.5	1	6.5	1.9	10	0.5	110	133	55	1.43	35	40	1	702	10	12	0	10	2	31	16.56	52	27.15	42	25.61	33	13	8	40	24.39	101	61.59
1	41	A	28	1.82	1	*	1	1	0	1	21	11	4700	9	60	57	24	8.8	4	5.7	2.6	10	0.57	82	122	40	1.81	40	21	0	1015	59	46	0	20	2	27	21.6	50	31.48	38	20.88	38	14	10	45	24.73	112	61.54
1	43	B	22	1.73	1	*	1	1	0	2	31	11	4600	9	52	69	135	8.5	4	5.09	3.4	41	1.5	150	139	75	1.17	37	346	2	935	25	20	0	10	2	21	13.92	49	23.71	40	23.12	34	20	9	29	16.76	101	58.38
2	56	O	30	1.8	1	*	1	1	0	1	38	13	5600	6	54	151	193	18.3	7	4.8	2.5	10	1.87	112	153	18	3.69	54	242	0	728	8	10	0	20	2	29	16.98	45	29.56	33	18.33	26	14	10	35	19.44	111	61.67
1	52	B	25	1.99	1	*	1	1	0	1	40	12	11300	11	82	91	56	36.3	19	6.9	2.8	53	2.1	129	125	21	3.2	57	301	3	534	21	22	0	10	1.5	31	19.62	51	29.75	40	20.1	33	14	9	53	26.63	132	66.33
1	51	B	27	1.91	2	2	2	2	1	1	11	8	7600	11	208	57	12	1.8	1	7.7	2.2	13	0.9	170	127	57	1.37	31	13	2	915	4	8	0	0	0	31	26.32	48	38.16	49	25.65	31	15	9	35	18.32	98	51.31
1	59	B	20	1.56	2	1	1	1	0	1	20	9	5100	10	71	138	68	4.6	2	6	2.9	28	1.3	78	135	47	1.57	39	27	2	766	39	42	20	20	0	22	22.15	40	36.24	38	24.36	29	12	7	21	13.46	61	39.1
2	60	A	24	1.72	1	*	1	1	0	1	31	11	10000	10	69	141	181	26.3	12	6.4	2.6	23	0.8	174	138	23	2.99	50	409	2	665	16	17	0	10	1	24	18.71	45	29.82	38	22.09	27	16	10	28	16.28	74	43.02
1	43	B	28	1.74	1	*	1	1	0	1	35	12	11300	11	50	119	79	24.6	10	5.7	3.1	17	3.46	202	140	48	1.56	33	155	1	480	14	14	0	10	1	32	16.09	53	24.71	32	18.39	27	13	7	42	24.14	94	54.02
1	57	A	30	2.03	2	1	2	2	1	1	10	6	3100	15	56	37	25	1.5	0	7.5	3.3	11	0.7	106	141	70	1.22	32	20	0	645	0	0	0	0	0	33	15.1	55	28.13	55	27.09	36	18	11	64	31.53	148	72.91
2	54	O	18	1.35	2	�๰�������	2	2	0	1	19	11	3300	9	37	68	49	6.5	2	6.6	3.1	6	0.4	102	127	46	1.6	40	103	1	786	18	16	0	6	1	22	16.57	50	29.83	44	32.59	36	16	8	31	22.96	115	85.19
1	56	O	19	1.54	2	2	1	1	0	1	22	11	3100	9	91	64	92	29.7	18	4.5	3	9	0.22	106	135	62	1.32	48	42	9	695	23	13	0	10	1	28	20.25	48	31.65	48	31.17	31	16	11	39	25.32	98	63.64
1	54	O	25	1.8	1	*	1	1	0	1	44	14	6800	9	34	83	73	33.8	19	5.3	2.4	59	5.9	100	117	27	2.59	77	509	2	1010	54	48	0	20	2	29	15.03	55	28.32	46	25.56	32	18	9	35	19.44	123	68.33
2	52	O	22	1.63	1	*	1	1	0	1	35	13	12400	12	102	327	148	43.2	29	5	2.4	29	1.19	113	159	30	2.35	98	92	1	669	24	20	0	20	2	27	14.53	46	25.7	34	20.86	31	14	8	31	19.02	98	60.12
1	54	A	21	1.69	2	��	1	1	0	1	16	8	1900	11	29	49	34	3.6	2	7.2	2.9	17	1	99	138	52	1.47	30	60	0	671	6	6	0	20	1	27	17.93	49	27.72	34	20.12		15	9	23	13.61	76	44.97
2	54	O	19	1.37	2	2	2	2	0	1	19	10	3000	9	90	61	59	14.4	9	5.09	3	33	0.9	226	137	64	1.3	31	170	0	642	13	18	0	0	0	26	21.15	43	36.54	37	27.01	30	14	10	24	17.52	63	45.99
1	51	B	24	1.65	2	2	1	1	0	1	27	9	2400	10	58	107	28	16.8	10	6.8	3.2	51	2.3	67	126	72	1.2	36	357	8	663	2	10	0	0	1	30	15.68	53	24.32	47	28.48	30	17	10	40	24.24	88	53.33
1	50	B	27	1.96	1	*	1	1	0	1	22	10	7300	11	94	55	36	10.4	4	5.7	3.4	11	0.7	70	125	46	1.51	51	203	2	855	9	10	0	20	0	29	17.5	47	33.75	44	22.45	38	16	10	35	17.86	104	53.06
1	58	AB	22	1.79	2	1	1	1	0	2	31	9	4500	8	41	70	26	45.4	33	6	3.8	23	1.1	250	133	37	1.92	53	1308	3	855	59	45	0	20	3	32	18.82	48	30.11	44	24.58	35	14	9	43	24.02	111	62.01
1	56	A	20	1.53	2	2	1	1	0	1	22	13	5000	8	47	25	11	3.6	2	4.8	2.9	33	1	269	1	32	2.25	83	190	3	969	53	73	0	30	4	25	16.95	45	30.51	40	26.14	32	15	11	29	18.95	75	49.02
1	53	B	27	1.83	2	1	1	1	0	1	33	13	6200	9	93	53	28	11.7	6	5.6	3.7	33	1.6	165	126	22	3.12	74	28	2	696	29	21	0	10	1	30	20.49	47	32.93	44	24.04	34	16	11	28	15.3	78	42.62
1	47	AB	21	1.68	2	2	1	1	0	1	11	6	2200	10	66	59	61	1.1	0	7.3	3	15	0.9	165	135	55	1.43	37	49	0	1006	20	9	0	1	0	35	15.93	52	26.92	38	22.62	37	15	10	39	23.21	106	63.1
1	51	A	19	1.44	1	*	1	1	1	1	17	11	5300	12	66	93	62	5.9	3	5.09	2.2	14	0.71	54	110	54	1.45	37	8	1	720						26	15.15	47	26.77	33	22.92	30	14	8	28	19.44	87	60.42
2	49	B	25	1.58	1	*	1	1	0	1	33	12	6200	9	50	81	34	26.8	12	5.4	3.2	10	0.7	63	125	19	3.58	78	117	1	829	26	36	0	10	2	22	17.11	44	28.34	39	24.68	29	16	10	25	15.82	81	51.27
1	54	A	23	1.74	1	*	1	1	0	1	8	5	3800	14	93	31	12	0.7	0	6.4	4	11	0.85	151	140	91	1.06	28	35	1	880	3	5	0	10	1	28	17.37	50	24.74	36	20.69	33	13	9	32	18.39	85	48.85
1	55	A	23	1.71	1	*	1	1	0	1	18	7	6300	7	176	18	6	0.7	0	6	3.4	18	2.58	82	138	70	1.21	36	338	0	719	3	3	0	0	0	34	14.92	54	27.62	42	24.56	35	15	10	63	36.84	151	88.3
2	56	B	23	1.6	1	*	1	1	0	1	39	11	6600	9	49	155	15	51.3	36	6	3.8	50	1.73	73	131	23	2.95	44	919	1	598	26	24	0	10	1	27	17.86	55	28.57	41	25.63	36	17	10	32	20	87	54.38
1	51	AB	29	1.92	1	*	2	2	0	1	7	5	3700	16	65	28	29	1.2	0	6.4	4	14	0.76	107	140	101	1	27	14	0	725	0	3	0	10	0	29	12.42	49	24.22	36	18.75	35	16	10	30	15.63	95	49.48
1	58	O	21	1.63	1	*	1	1	0	1	14	7	1500	11	31	97	56	2.1	1	6.8	2.5	12	0.8	118	136	49	1.52	38	73	0	1070	41	49	0	20	3	35	15.44	57	26.85	46	28.22	40	17	10	51	31.29	154	94.48
1	53	A	19	1.59	1	*	1	1	0	1	11	8	2500	10	65	76	57	1.8	1	6.2	3.7	2	0.7	96	142	81	1.12	29	55	0	838	8	10	0	0	1	29	18.07	52	29.52	38	23.9	29	14	7	48	30.19	113	71.07
1	49	B	19	1.59	2	1	1	1	0	1	17	10	2000	10	37	45	14	3	2	7	1.8	8	0.57	216	131	40	1.82	37	104	1	792	10	14	0	10	2	33	16.13	53	27.96	42	26.42	31	13	8	46	28.93	127	79.87
1	52	1	22	1.69	1	*	1	1	0	1	15	8	2700	10	33	38	22	2.6	1	5.6	2.3	18	1.1	157	139	55	1.42	30	9	0	1034	42	42	0	10	0	26	19.05	49	30.36	41	24.26	39	12	8	32	18.93	84	49.7
1	39	AB	28	2.06	1	*	1	1	0	1	21	10	22800	13	134	74	273	11.6	7	5.6	3	20	1.1	193	134	50	1.52	33	97	0	645	7	10	0	0	0	23	11.3	43	25.42	32	15.53	31	14	7	33	16.02	75	36.41
2	56	A	20	1.51	2	no medication	2	2	1	1	11	9	6100	7	126	33	28	2.8	2	6	2.9	20	0.49	307	135	53	1.46	38	236	1	840	32	26	0	20	2	22	18.48	43	27.17	34	22.52	32	13	8	23	15.23	71	47.02
1	57	O	21	1.51	1	*	2	2	0	1	22	11	8300	14	52	132	126	30.4	17	4.8	2.9	16	0.67	180	140	21	3.31	83	34	1	849	8	10	0	0	1	22	15.34	38	26.46	31	20.53	34	15	9	19	12.58	64	42.38
1	53	B	22	1.61	1	*	1	1	0	2	39	11	4200	9	42	68	44	30.5	19	6.3	3.2	57	4.8	336	119	41	1.78	55	1484	3	780	30	28	0	20	2	22	16.76	43	29.19	35	21.74	32	16	10	20	12.42	62	38.51
1	54	O	22	1.71	2	2	1	1	1	1	15	6	5200	10	68	39	27	1.9	1	6.6	4.2	46	1.4	311	131	60	1.35	31	98	2	955	24	28	0	10	2	26	18.28	49	30.11	40	23.39	37	15	9	28	16.37	87	50.88
1	49	O	26	1.87	2	1	2	2	0	1	6	5	3600	14	118	28	38	0.9	0	7.6	4.4	16	0.82	236	138	104	0.98	28	2	0	725	0	0	0	0	0	31	12.14	51	28.32	35	18.72	33	16	10	30	16.04	96	51.34
1	54	O	24	1.88	1	*	1	1	1	2	13	8	1000	9	23	28	20	2	1	6	3.4	10	0.8	88	143	53	1.45	33	128	0	1082	16	14	0	0	3	34	15.08	51	27.93	39	20.74	32	13	8	46	24.47	118	62.77
1	44	O	23	1.81	1	*	1	1	0	1	8	8	1700	12	34	99	63	1.8	1	7	3.2	9	0.7	152	139	79	1.14	30	14	0	1010	16	14	0	10	1	32	17.58	47	29.7	37	20.44	28	11	9	44	24.31	120	66.3
1	53	O	21	1.64	1	*	1	1	0	1	12	7	12300	9	168	30	20	2.6	1	5.8	3.2	8	0.5	167	135	72	1.2	35	23	3	905	16	16	0	0	0	23	16.26	40	27.09	28	17.07	31	14	8	41	25	101	61.59
1	39	O	26	2.1	1	*	2	P	1	2	19	7	4000	6	120	20	11	1.1	0	5.3	3.7	29	2.6	95	145	64	1.27	35	748	1	1408	27	24	0	10	0	35	17.59	58	27.64	49	23.33	38	16	10	68	32.38	194	92.38
1	54	O	27	1.88	1	*	1	1	1	1	24	7	3400	10	39	44	23	7.5	5	6.3	2.1	11	0.79	91	137	28	2.52	58	100	0	850	35	66	0	20	3	35	18.79	55	33.56	40	21.28	37	15	9	46	24.47	132	70.21
1	54	B	22	1.63	1	*	1	1	1	1	18	9	1000	11	23	27	21	3.3	1	5.7	2.9	9	0.73	73	139	38	1.89	40	112	0	808	14	14	0	10	2	34	15.29	53	30	40	24.54	35	14	9	43	26.38	101	61.96
1	50	B	27	1.87	1	*	1	1	1	1	21	10	3600	10	29	88	38	4.9	2	6.4	2.7	10	0.81	93	134	39	1.87	40	45	0	740	8	10	0	10	1	31	16.48	54	30.22	41	21.93	33	15	10	37	19.79	106	56.68
1	55	AB	24	1.85	1	*	2	2	0	1	8	6	3800	17	73	35	38	1.1	1	6.6	3.3	9	0.84	75	141	80	1.11	28	26	0	834	8	10	0	10	1	29	23.43	45	34.86	34	18.38	39	14	9	30	16.22	79	42.7
1	50	AB	25	1.84	1	*	1	1	0	1	5	5	3400	14	90	26	37	0.7	0	6.8	3.7	12	0.88	86	140	82	1.11	31	7	0	740	0	3	0	10	0	34	14.36	50	24.31	36	19.57	38	15	9	36	19.57	89	48.37
1	53	A	22	1.73	1	*	2	2	0	1	7	5	3300	16	155	27	37	1.2	0	6.8	3.9	12	0.86	117	139	98	1.01	27	3	0	586	0	0	0	10	0	27	18.52	48	32.72	30	17.34	40	15	10	29	16.76	72	41.62
1	51	A	22	1.57	1	*	1	1	0	1	14	8	3700	11	89	50	23	1.9	1	6	3	10	0.6	86	137	45	1.64	32	15	1	772	21	24	0	10	1	29	16.96	50	27.49	36	22.93	35	15	9	26	16.56	71	45.22
1	40	Y	21	1.56	1	*	1	1	1	1	32	8	6700	10	76	214	92	34	19	5	3.9	33	1.6	90	124	37	1.93	57	27	2	1132	30	34	0	10	2	21	18.52	42	28.04	31	19.87	25	15	9	30	19.23	74	47.44
1	53	A	20	1.74	1	*	1	1	0	2	28	11	27800	15	99	83	54	10.5	5	5.7	3.4	97	1.73	100	104	37	1.92	58	37	3	760	8	14	0	20	0	28	19.21	43	36.42	39	22.41	34	15	11	28	16.09	83	47.7
1	57	A	20	1.65	2	1	2	P	1	1	9	5	7500	11	62	297	310	4.2	1	6	3.9	11	0.8	205	140	51	1.49	35	17	0	678	2	2	10	0	0	31	16.22	49	28.65	29	17.58	33	13	9	44	26.67	109	66.06
1	48	AB	23	1.66	1	*	1	1	1	1	10	6	3400	13	201	39	31	1.6	0	7.3	3.3	10	1	113	138	40	1.13	26	9	0	1105	14	20	10	10	0	30	19.41	49	32.94	46	27.71	36	13	8	32	19.28	82	49.4
1	54	A	28	1.92	1	*	2	P	0	1	10	5	3700	16	127	19	16	1.7	0	6.8	4.2	12	1	113	144	82	1.11	27	6	0	932	0	4	0	10	0	29	20.57	48	30.86	36	18.75	34	14	10	31	16.15	91	47.4
2	57	B	25	1.52	1	*	1	1	0	1	9	5	2600	14	90	82	57	1	0	7.1	3.8	10	0.3	102	139	83	1.11	30	19	0	557	0	0	0	0	0	25	19.72	47	33.1	36	23.68	29	14	9	29	19.08	74	48.68
1	59	A	31	2.11	2	1	2	2	0	1	12	6	3200	11	68	27	11	1.3	0	5.09	2.9	8	0.6	244	141	59	1.36	33	88	0	1166	26	22	0	10	1	32	13.97	56	26.82	44	20.85	38	16	10	43	20.38	107	50.71
1	53	O	22	1.71	2	1	1	1	1	1	11	8	3700	12	164	56	39	3.5	2	6.6	3.4	7	0.89	78	142	102	0.99	28	47	1	950	6	6	0	10	0	28	18.79	44	30.2	37	21.64	37	14	10	26	15.2	71	41.52
1	49	B	21	1.79	1	*	2	2	0	1	41	13	10700	13	57	170	83	31.9	28	4.09	2.3	70	2.8	150	129	24	2.81	95	618	0	655						28	23.9	44	35.22	33	18.44	35	17	11	20	11.17	57	31.84
1	59	A	20	1.57	1	*	1	1	0	1	8	6	2000	11	74	37	29	0.7	0	5.8	2.8	15	0.7	98	141	71	1.2	28	36	0	1053	4	6	0	0	0	30	20.65	50	32.26	40	25.48	39	12	8	35	22.29	102	64.97
1	56	B	26	1.82	1	*	1	1	0	1	7	5	3400	15	81	38	38	0.9	0	7	4	13	0.92	77	140	90	1.07	29	2	0	758	0	0	0	0	0	33	16.67	53	29.57	39	21.43	35	15	11	37	20.33	103	56.59
1	55	O	20	1.73	2	2	1	1	0	1	9	6	2100	11	40	40	37	0.7	0	6.6	2.6	15	0.7	239	130	83	1.11	31	8	0	957	5	4	0	7	1	30	17.06	44	30	34	19.65	40	14	9	47	27.17	120	69.36
1	53	AB	26	1.86	2	2	1	1	0	1	9	8	4100	13	69	104	63	0.9	1	6.2	2.6	14	0.72	128	141	68	1.23	33	7	0	680	16	6	0	10	0	34	12.04	56	21.76	44	23.66	39	17	10	50	26.88	130	69.89
1	52	AB	23	1.69	1	*	1	1	1	1	22	9	12100	10	81	85	49	20.9	11	5.6	3.3	17	1	86	130	47	1.58	35	12	2	760	14	14	0	10	1	21	13.66	46	24.84	48	28.4	34	20	11	28	16.57	93	55.03
1	55	AB	22	1.59	1	*	1	1	1	1	18	10	3700	12	43	41	30	3.4	1	6.2	3.6	21	0.99	167	118	42	1.73	60	9	1	765	8	11	0	10	2	22	17.93	37	28.8	46	28.93	29	10	7	27	16.98	88	55.35
1	48	B	25	1.98	2	2	2	2	0	1	19	11	6200	12	138	36	17	6.3	5	4.9	2.3	10	0.89	176	130	45	1.72	55	17	1	908	12	12	0	10	1	27	16.96	50	29.24	44	22.22	35	13	9	51	25.76	129	65.15
2	33	O	22	1.66	1	*	1	1	0	1	46	14	14300	8	46	91	58	43.6	22	6.3	2.8	59	3.6	132	134	23	2.96	68	731	3	430	7	10	0	10	1	23	14.83	41	26.79	32	19.28	31	13	9	23	13.86	86	51.81
1	36	B	22	1.73	1	*	1	1	1	1	48	14	5300	11	98	77	82	47.2	24	5.8	2.6	24	1.4	119	136	30	2.36	48	193	9	539	9	14	0	10	1	24	18.67	42	28.67	29	16.76	30	16	10	30	17.34	93	53.76
1	50	2	27	1.81	1	*	1	1	0	1	10	6	1800	13	44	28	22	1.4	0	6	3.6	12	0.8	79	145	69	1.21	28	43	0	777	7	11	0	10	0	25	16.39	52	25.68	35	19.34	29	17	10	25	13.81	75	41.44
1	55	AB	26	1.85	1	*	1	1	0	1	8	5	4800	15	129	22	22	0.9	0	7.2	4.2	15	1.1	99	141	97	1.02	27	4	0	585	0	0	0	0	0	26	21.53	42	31.94	30	16.22	33	14	8	22	11.89	55	29.73
1	59	1	23	1.77	1	*	1	1	0	1	9	7	4000	14	79	33	25	1.4	0	6.6	3.8	18	0.9	90	141	79	1.12	28	14	0	675	0	2	0	0	0	25	21.08	43	31.35	40	22.6	34	15	10	18	10.17	53	29.94
1	58	O	19	1.68	1	*	1	1	1	1	10	7	800	9	37	26	14	1.7	1	4.59	2.9	8	0.7	89	141	61	1.33	32	64	2	856	17	16	0	10	2	32	16.43	51	24.88	39	23.21	33	13	8	35	20.83	90	53.57
1	54	O	24	1.72	2	2	1	1	1	1	38	10	15900	9	60	129	83	12.2	8	5.8	3.4	37	1.3	129	136	52	1.47	48	959	2	725	31	36	0	20	1	26	17.88	47	33.11	41	23.84	36	15	11	25	14.53	80	46.51
1	52	B	26	1.94	1	*	2	2	0	1	12	8	1900	8	67	18	7	1	0	5.6	2.5	3	0.6	83	139	44	1.67	35	55	2	888	25	26	0	0	1	31	16.18	55	28.32	47	24.23	43	17	10	34	17.53	109	56.19
1	44	B	25	1.8	1	*	1	1	0	1	24	9	4000	15	64	67	22	20.4	11	7.3	3.5	7	2.7	108	136	41	1.59	37	89	1	924	35	31	20	10	0	34	11.85	54	23.7	39	21.67	33	14	9	47	26.11	144	80
1	58	A	22	1.68	2	2	1	1	0	1	17	9	2600	12	29	61	18	3.1	1	6.8	2.3	14	0.9	169	133	43	1.68	36	5	0	652	14	13	10	0	0	33	19.05	53	30.36	44	26.19	38	13	8	39	23.21	103	61.31
1	53	B	28	1.94	2	�๰�������	2	2	0	1	26	12	6700	10	60	45	31	11.9	5	7.7	2.9	9	0.7	68	132	28	2.5	55	26	1	615	40	36	0	6	2	30	13.99	56	30.07	47	24.23	39	17	10	34	17.53	114	58.76
1	48	A	24	1.73	1	*	1	1	0	1	32	10	6800	12	104	177	73	38.1	21	6.3	3.5	11	1.1	111	132	25	2.76	67	60	1	783	12	16	0	10	1	26	17.17	46	26.77	36	20.81	33	16	9	28	16.18	94	54.34
2	51	AB	24	1.59	1	*	2	2	0	1	31	11	3700	7	57	56	42	16.3	6	8.19	3.6	11	0.5	220	137	19	3.69	49	43	0	754	12	14	0	10	1	24	18.3	45	30.72	39	24.53	29	14	9	31	19.5	97	61.01
1	57	B	27	1.85	1	*	2	2	0	1	9	5	4600	15	74	50	53	1	0	7.2	4	13	1.1	103	141	71	1.2	29	16	0	726	81	94	0	20	4	29	15.82	52	31.01	38	20.54	39	19	10	24	12.97	72	38.92
2	59	A	25	1.58	2	1	2	2	0	1	11	7	3100	9	51	23	5	1.2	0	6.3	2.6	16	1	116	141	72	1.19	28	23	1	825	7	6	0	10	1	22	16.07	48	27.38	31	19.62	31	16	10	16	10.13	52	32.91
1	60	A	31	1.82	1	*	1	1	0	1	14	8	3100	11	79	81	15	3.4	1	7.8	2.9	13	0.76	89	130	63	1.29	36	3	1	874	8	8	0	5	0	23	16.94	36	27.32	33	18.13	35	14	10	38	20.88	95	52.2
1	59	B	25	1.7	1	*	1	1	1	1	9	8	2900	11	39	77	45	1.7	1	6.4	2.3	15	1.21	136	134	66	1.27	37	18	1	861	16	13	0	10	2	24	20.61	40	30.91	36	21.18	31	13	10	32	18.82	81	47.65
1	57	O	20	1.6	1	*	1	1	0	1	22	9	3200	9	44	24	1	9.4	3	7.9	3.4	15	0.6	113	134	40	1.81	44	18	0	976	22	30	0	10	2	28	17.34	54	31.79	36	22.5	38	15	10	23	14.38	73	45.63
1	48	B	25	1.74	1	*	1	1	0	1	15	10	3700	14	37	33	23	4.3	1	5.7	2.6	7	0.64	148	137	59	1.36	32	23	0	645	14	16	10	0	1	26	15.26	47	27.37	39	22.41	30	14	8	28	16.09	92	52.87
2	60	B	28	1.64	1	*	1	1	0	1	34	13	13600	10	122	80	36	18.6	10	5.6	2.6	49	1.7	209	121	25	2.71	62	20	1	511	18	18	0	10	1	24	8.44	37	33.77	37	22.56	29	14	10	19	11.59	50	30.49
2	51	O	26	1.69	1	*	1	1	0	1	8	5	2200	9	82	22	15	0.7	0	6.2	3.7	10	0.5	106	141	80	1.13	28	39	0	810	4	4	0	0	0	30	21.2	52	30.43	42	24.85	31	14	8	45	26.63	122	72.19
2	59	A	18	1.42	1	*	1	1	0	1	7	5	3900	9	314	21	17	0.5	0	6.9	2.6	16	0.5	97	134	91	1.05	28	5	1	1024	4	0	0	0	0	26	22.4	40	34.43	27	19.01	31	15	9	24	16.9	71	50
1	59	O	23	1.7	2	1	1	1	0	1	8	6	3000	14	67	40	16	1	0	6.2	3.7	16	0.7	96	142	78	1.15	31	28	0	695	5	12	0	10	1	31	20	51	30.86	30	17.65	33	15	8	44	25.88	113	66.47
1	52	A	22	1.73	1	*	1	1	0	1	8	6	3200	12	149	53	40	0.7	0	7	3.4	12	0.81	87	134	81	1.12	32	28	1	810	5	6	0	10	0	27	13.61	49	26.04	38	21.97	35	16	8	31	17.92	94	54.34
2	43	O	31	1.92	2	1	1	1	1	1	10	6	2200	9	64	31	18	1.2	0	5.7	3.4	9	0.4	93	140	63	1.3	31	34	0	744	2	2	0	0	0	24	15.38	46	26.04	40	20.83	36	19	10	43	22.4	113	58.85
1	56	B	23	1.81	1	*	1	1	0	1	7	5	3900	13	121	27	19	0.7	0	7.1	3.7	13	0.81	103	140	96	1.02	30	16	0	659	0	0	0	10	0	29	14.07	50	28.64	38	20.99	33	15	9	34	18.78	97	53.59
1	58	B	29	2.01	1	*	1	1	0	1	10	6	2500	15	25	44	40	1.5	0	7.7	3.7	9	0.9	112	137	65	1.28	30	25	0	1175	27	38	0	30	3	37	15.72	54	27.04	40	19.9	30	12	8	49	24.38	154	76.62
1	57	B	25	1.79	2	1	1	1	0	1	10	6	1600	11	31	49	36	1.3	1	6.7	3.4	11	0.75	177	139	67	1.25	33	49	0	780	7	10	0	0	8	31	16.04	50	28.34	49	27.37	37	15	10	56	31.28	168	93.85
1	52	AB	25	1.76	1	*	1	1	0	1	7	6	4000	15	88	43	76	1.2	0	6.6	3.5	9	0.6	108	140	87	1.08	27	112	0	665	0	4	0	0	0	30	15.38	47	30.18	32	18.18	33	15	10	42	23.86	105	59.66
1	51	A	31	2.12	2	1	1	1	0	1	9	6	2200	13	49	35	29	2	1	6.4	3.5	19	0.85	122	144	66	1.27	30	109	0	773	0	0	0	0	0	43	11.17	61	20.87	50	23.58	34	12	9	65	30.66	159	75
1	50	A	33	2.1	1	*	1	1	0	1	14	8	4600	13	61	166	36	2.8	1	5.9	2.7	11	0.6	108	135	59	1.35	36	12	0	1256	18	22	0	10	1	30	12.04	57	26.18	44	20.95	36	16	10	57	27.14	150	71.43
2	57	A	22	1.4	1	*	1	1	1	1	10	7	1800	10	55	24	17	1.4	1	6.8	3.4	12	0.48	102	140	60	1.33	34	49	0	897	6	6	0	10	1	32	19.35	48	28.49	33	23.57	28	12	7	27	19.29	88	62.86
1	48	B	22	1.75	1	*	1	1	0	1	13	10	5300	8	76	31	14	2.6	1	6	2.7	5	0.9	94	142	65	1.28	34	182	1	796	16	19	0	10	1	30	14.79	54	24.85	51	29.14	39	16	9	40	22.86	124	70.86
2	42	A	23	1.54	2	2	1	1	0	1	25	8	1300	8	33	19	14	1.8	1	5.4	3	89	4.8	128	135	57	1.37	33	174	1	838	18	20	20	0	0	29	17.34	49	25.43	35	22.73	38	15	8	27	17.53	78	50.65
1	49	A	27	2.04	1	*	1	1	1	1	16	8	2100	13	27	48	35	4.1	1	5.7	3.3	10	0.69	102	139	52	1.48	32	10	0	925	0	1	0	0	2	34	14.84	56	23.08	43	21.08	37	15	10	42	20.59	128	62.75
1	59	AB	27	1.81	1	*	1	1	0	1	25	8	6400	9	132	129	112	16	10	5.5	2.8	22	0.93	88	136	54	1.45	34	36	1	733	8	8	0	0	0	30	17.19	49	27.6	34	18.78	39	14	9	36	19.89	96	53.04
1	54	B	20	1.65	1	*	1	1	1	1	19	10	1800	8	36	60	37	7.9	4	7.2	3.3	16	1.2	118	133	66	1.27	31	94	0	775	12	16	0	0	0	26	16.85	46	28.26	42	25.45	36	14	8	41	24.85	112	67.88
1	49	A	21	1.65	1	*	1	1	0	1	20	10	1800	10	46	578	314	8.3	4	5.6	2.1	20	0.7	84	135	47	1.58	43	134	1	750	12	12	0	10	1	30	20.63	52	34.38	35	21.21	28	13	8	35	21.21	104	63.03
1	52	O	28	2	2	2	2	2	1	1	16	10	5400	9	40	28	21	3.6	2	5.2	3.2	10	0.6	188	128	51	1.48	31	206	0	1155	92	95	0	40	5	30	16.18	56	25	49	24.5	33	17	10	44	22	129	64.5
2	56	A	30	1.76	2	1	1	1	0	1	18	12	1700	10	37	31	18	3.2	1	7.3	2.7	7	0.5	88	140	38	1.89	39	33	0	905	95	10	0	10	2	37	21.31	58	32.24	55	31.25	30	14	9	45	25.57	113	64.2
1	46	3	28	2.15	1	*	1	1	0	1	31	11	5300	11	44	120	132	35.1	13	7.7	4	5	0.6	142	135	24	2.77	51	129	1	985	8	20	0	20	1	32	17.7	54	28.71	40	18.6	37	17	12	64	29.77	176	81.86
1	53	A	24	1.93	1	*	1	1	0	1	28	12	3700	9	122	308	192	24.4	14	6.2	2.4	12	0.7	89	139	36	2.02	48	36	2	853	4	10	0	0	0	24	13.33	47	19.44	36	18.65	39	19	11	33	17.1	100	51.81
1	52	A	30	2.05	1	*	1	1	0	1	35	12	5500	10	26.4	75	59	40	33	16.8	6	3	1.6	2	70	24	2.85	55	50	0	987	40	47	0	20	2	25	14.29	46	29.19	43	20.98	42	15	10	43	20.98	115	56.1
1	60	O	23	1.51	2	2	1	1	1	1	27	14	8100	10	56	76	36	31.2	17	5.5	2.4	25	1	189	134	35	2.03	52	150	5	668	12	16	0	0	0	25	18.58	49	30.6	42	27.81	32	15	8	29	19.21	92	60.93
1	53	O	26	1.94	1	*	1	1	1	1	31	12	4200	10	48	250	98	33.9	17	6.3	2.4	12	0.9	90	125	25	2.69	72	53	2	917	18	19	10	0	0	24	13.81	44	28.73	37	19.07	35	17	11	45	23.2	130	67.01
1	53	B	19	1.61	1	*	1	1	1	2	30	10	4300	8	28	17	6	3.7	2	5.7	3.2	52	4.9	82	138	48	1.56	45	129	4	806	45	66	0	10	4	26	17.12	54	32.19	42	26.09	34	17	9	50	31.06	123	76.4
1	55	A	23	1.78	2	1	1	1	0	1	9	5	3800	15	114	23	34	0.3	0	6.6	4.1	14	1.02	259	139	105	0.97	28	5	0	749	2	6	0	0	0	28	12.8	49	24.17	36	20.22	21	14	10	19	10.67	54	30.34
1	57	O	26	1.81	1	*	1	1	0	1	7	5	2800	15	83	30	28	0.9	0	6.4	3.9	14	0.8	150	139	91	1.06	29	4	0	687	0	0	0	0	0	32	17.2	53	30.57	35	19.34	34	14	8	26	14.36	75	41.44
1	57	A	24	1.81	1	*	1	1	1	1	8	5	2000	12	58	30	30	0.8	0	6.7	3.8	17	0.9	142	139	78	1.15	29	13	0	685	0	6	0	8	0	25	15.85	48	29.51	37	20.44	33	15	9	29	16.02	87	48.07
1	49	O	30	2.02	1	*	2	2	0	1	8	6	2100	14	84	39	21	1.1	0	7.9	3.6	11	0.7	130	135	69	1.22	31	11	0	736	6	10	0	0	0	24	14.12	43	24.29	45	22.28	37	16	12	32	15.84	86	42.57
1	60	AB	17	1.45	1	*	1	1	0	1	10	5	6100	11	131	39	17	4	2	5.6	3	25	1.06	148	129	58	1.37	35	21	5	960	10	15	0	10	1	22	17.28	44	26.18	39	26.9	31	14	7	30	20.69	72	49.66
1	59	O	20	1.57	1	*	1	1	0	1	7	7	5500	14	130	46	35	1.1	1	6.4	3.1	15	0.94	115	133	97	1.02	30	51	0	741	5	6	0	0	0	24	15.64	42	31.28	30	19.11	30	12	8	17	10.83	63	40.13
1	56	A	20	1.61	2	1	2	P	1	1	12	7	2300	11	47	29	20	2	1	6.1	4.1	11	0.6	105	135	60	1.34	30	589	2	1044	29	30	0	0	25	23	12.69	47	23.35	32	19.88	34	13	8	24	14.91	75	46.58
2	56	O	21	1.55	1	*	1	1	1	2	14	10	1800	8	34	19	6	1.8	1	4.9	3	26	0.8	135	131	44	1.68	45	139	0	1160	104	120	0	30	7	18	20.65	34	27.17	37	23.87	26	15	11	22	14.19	61	39.35
1	57	O	21	1.62	1	*	2	2	0	1	25	7	1100	7	20	21	15	0.9	0	5.3	3.2	51	6.9	136	135	76	1.16	31	16	2	816	30	36	0	10	2	35	18.13	51	29.82	42	25.93	33	15	11	34	20.99	84	51.85
2	58	AB	21	1.38	1	*	2	2	0	1	18	10	2400	9	59	35	10	3.4	1	6	4.5	6	0.4	117	141	41	1.79	44	85	1	911	9	10	10	0	0	24	16.49	49	27.66	40	28.99	29	14	9	21	15.22	58	42.03
1	57	O	24	1.81	1	N	1	1	0	1	30	11	5000	10	33	72	32	36.6	21	5.5	2.4	20	1.8	85	136	45	1.64	43	74	2	663	14	18	0	0	1	26	23.93	44	33.74	44	24.31	35	14	8	32	17.68	87	48.07
1	58	A	28	1.71	1	*	1	1	0	1	48	14	16900	9	35	87	63	43.1	20	4.4	2.5	30	2.4	217	141	12	5.55	25	86	1	833	38	50	0	20	3	28	15.2	46	28.65	28	16.37	35	14	9	36	21.05	82	47.95
1	60	B	23	1.86	1	*	1	1	0	1	8	5	3600	10	62	30	33	0.8	0	7.6	3.9	14	0.86	99	142	77	1.16	31	31	0	478	2	2	0	10	0	27	18.57	52	28.57	37	19.89	35	14	9	43	23.12	110	59.14
2	57	O	25	1.51	1	*	1	1	0	1	10	5	1700	11	56	61	41	1.3	0	6	3.6	10	0.54	86	140	69	1.22	28	39	0	761	8	8	0	10	1	27	18.14	50	25.49	28	18.54	30	16	9	39	25.83	96	63.58
1	57	O	20	1.51	1	N	1	1	1	1	8	7	3900	10	42	25	9	1.1	0	5.8	3.8	48	1	193	139	69	1.23	27	13	0	731	12	16	0	10	1	22	14.69	44	26.55	41	27.15	28	14	9	18	11.92	69	45.7
1	55	O	24	1.77	1	*	1	1	0	1	13	10	10100	10	110	40	29	3.6	1	5.8	3.2	13	1.23	101	128	47	1.57	38	47	0	865	30	36	0	20	1	20	12.31	45	25.64	41	23.16	36	16	10	30	16.95	99	55.93
1	53	O	24	1.81	2	2	2	2	0	1	20	9	3400	13	96	115	62	7.5	6	6.9	2.3	4	0.48	145	146	43	1.69	38	174	0	814						38	16.76	55	26.59	45	24.86	36	16	11	53	29.28	123	67.96
1	49	A	22	1.75	1	*	1	1	1	1	20	10	3500	10	40	55	28	8.2	4	6.9	2.8	17	0.84	97	137	45	1.65	44	113	0	801	20	20	0	20	1	29	16.77	52	30.32	43	24.57	37	15	9	40	22.86	125	71.43
1	49	B	24	1.69	1	*	1	1	1	1	23	11	5000	8	153	37	17	3.7	1	3.1	8	15	1.8	89	131	39	1.84	39	113	3	893	29	29	0	21	2	26	19.34	51	28.73	41	24.26	32	16	10	48	28.4	116	68.64
2	45	O	23	1.51	1	*	1	1	0	1	35	14	16400	9	407	116	109	45.2	21	6.6	2.7	20	1.2	147	131	23	2.98	69	45	2	800	22	18	0	30	1	29	16.22	48	27.03	34	22.52	30	13	7	27	17.88	105	69.54
1	59	O	23	1.68	2	2	1	1	0	1	27	10	7600	11	110	158	66	28.6	17	6.9	3	15	1.1	135	131	37	1.98	46	80	2	733	16	12	0	10	0	30	16.25	42	29.38	35	20.83	35	13	8	31	18.45	87	51.79
1	51	B	25	1.78	2	1	2	2	0	1	10	5	4400	15	91	37	20	2	0	7.3	3.7	11	0.7	108	137	74	1.18	29	14	0	1000	6	6	0	0	0	20	16.34	46	29.41	42	23.6	30	20	11	33	18.54	87	48.88
1	60	A	27	1.85	1	*	1	1	0	1	10	5	3800	15	66	41	19	1.5	0	6.4	4.1	13	0.9	89	141	73	1.19	28	12	0	1160	7	8	0	10	0	29	15.7	49	30.81	37	20	38	15	9	28	15.14	72	38.92
1	59	O	23	1.73	2	2	1	1	0	1	9	7	8900	11	158	45	27	1.5	1	6.6	3.9	16	1.22	91	139	67	1.25	32	8	1	760	8	8	0	10	0	17	23.4	45	36.88	40	23.12	29	16	9	21	12.14	64	36.99
2	55	B	26	1.63	1	*	1	1	1	1	20	12	8700	9	67	58	21	4.7	2	6.4	3	101	0.9	172	151	32	2.19	36	103	7	677	17	20	0	10	1	19	17.07	37	25.61	41	25.15	35	14	10	22	13.5	74	45.4
1	58	A	22	1.71	2	1	1	1	0	1	18	10	4600	13	57	72	53	6.5	3	5.8	2.2	13	0.53	138	129	54	1.43	40	8	0	995	30	35	0	20	3	24	22.09	46	31.29	34	19.88	36	15	9	31	18.13	81	47.37
2	50	AB	18	1.31	2	2	1	1	1	1	26	7	3700	9	53	39	27	1.1	1	6.7	2.9	67	6.46	421	125	84	1.1	27	99	1	821	14	10	0	20	1	29	18.54	40	29.78	40	30.53	25	12	10	25	19.08	67	51.15
2	58	AB	25	1.44	1	*	1	1	0	1	10	7	3200	12	78	48	28	0.8	0	6.4	2.8	13	0.53	93	144	69	1.23	33	177	0	647	6	8	0	10	1	27	20.59	46	34.56	39	27.08	33	14	9	25	17.36	88	61.11
2	50	A	23	1.68	1	*	1	1	0	1	18	9	1800	10	35	64	46	2.8	1	6.2	2.9	10	0.49	83	140	42	1.73	39	22	0	773	6	6	0	10	2	38	17.37	56	33.53	44	26.19	35	15	10	46	27.38	136	80.95
1	60	B	28	1.87	1	*	1	1	0	1	10	6	1900	11	87	70	38	1.4	0	8.1	2.8	14	0.9	97	137	69	1.23	30	35	2	749	9	12	0	0	1	22	14.37	46	25.29	41	21.93	38	15	10	20	10.7	59	31.55
1	60	B	27	1.85	1	*	1	1	0	1	14	8	2700	12	52	45	28	2.2	1	5.8	2.4	12	0.8	164	139	54	1.45	31	18	0	890	10	10	0	10	1	31	14.22	55	26.47	41	22.16	31	17	10	44	23.78	119	64.32
1	54	AB	25	1.74	2	1	1	1	0	1	18	8	5400	11	36	38	30	2.5	1	6.5	2.8	12	0.7	136	133	53	1.44	32	19	1	980	18	26	10	0	2	23	16.48	45	27.47	45	25.86	30	13	8	42	24.14	120	68.97
1	55	B	32	2.11	1	*	1	1	0	1	34	12	6000	8	36	39	21	11.7	4	5.6	2.5	11	0.8	91	134	14	4.76	93	90	1	641	14	20	0	10	1	28	15.51	50	28.88	44	20.85	36	20	12	42	19.91	133	63.03
1	56	B	22	1.68	1	*	1	1	0	1	8	6	2500	13	60	26	25	0.8	0	7.4	3.4	9	0.9	98	140	73	1.19	29	12	0	797	2	4	0	0	0	27	17.79	45	29.81	40	23.81	34	15	10	36	21.43	102	60.71
1	51	A	26	1.73	1	*	1	1	1	1	11	7	2100	11	49	60	43	1.6	1	7.4	2.8	22	1.02	103	134	49	1.53	41	29	0	701	10	10	0	0	1	35	22.11	55	33.68	39	22.54	32	17	8	85	49.13	199	115.03
1	53	AB	25	1.84	1	*	1	1	1	2	16	9	3400	11	86	42	29	4.2	1	6.5	3.3	9	0.5	1	106	120	1.49	38	70	0	1055	42	50	0	10	2	29	15.91	46	29.55	40	21.74	40	15	10	39	21.2	108	58.7
1	51	A	21	1.71	1	*	1	1	1	1	17	8	2100	11	36	318	203	9.1	3	5.09	3.2	9	0.6	207	135	48	1.55	40	54	0	692	6	6	0	10	2	31	16.84	51	27.55	41	23.98	35	14	9	47	27.49	144	84.21
1	56	O	25	1.86	1	*	1	1	1	1	19	11	11100	11	50	45	17	5.7	2	5.3	3	10	0.6	136	137	39	1.85	43	145	1	775	10	14	0	10	1	28	20.83	48	30.95	34	18.28	31	14	10	28	15.05	92	49.46
2	53	O	33	1.9	1	*	1	1	0	1	35	10	5400	8	29	24	9	11.6	6	6.2	3.6	26	2	73	132	22	3.03	70	717	2	1040	26	37	0	0	2	22	16.67	46	25.27	39	20.53	32	16	10	28	14.74	99	52.11
1	58	A	21	1.69	1	*	1	1	0	1	37	13	10700	10	63	162	62	47.6	24	6.8	3.3	67	1.8	189	147	26	2.71	36	189	3	505	10	14	0	0	0	25	17.58	42	29.67	36	21.3	35	14	10	35	20.71	105	62.13
1	57	A	22	1.73	1	*	1	1	0	1	8	6	2600	13	125	52	63	1	0	6.2	3.2	9	0.6	89	141	80	1.12	30	10	0	988	0	2	0	0	0	28	14.38	50	26.25	30	17.34	37	17	9	31	17.92	81	46.82
1	59	AB	22	1.69	1	*	2	2	1	1	6	7	2600	10	113	24	14	1.1	0	6.5	3.2	7	0.7	92	135	72	1.2	30	57	0	637	4	4	0	20	1	31	15.87	50	25.48	44	26.04	31	14	9	21	12.43	71	42.01
2	50	O	21	1.63	2	*	2	2	0	1	25	10	7000	9	122	72	11	26.9	15	6.8	1.5	26	1.2	134	120	52	1.47	32	73	4	1023	39	60	0	10	1	22	18.49	46	30.14	35	21.47	33	16	9	21	12.88	68	41.72
1	50	A	25	1.73	2	2	1	1	1	1	8	6	4600	13	74	27	22	0.8	0	5.4	2.9	15	0.7	242	133	89	1.07	30	37	1	1118	20	32	0	10	1	29	18.06	46	29.03	34	19.65	30	12	9	28	16.18	99	57.23
1	54	O	23	1.64	1	*	1	1	0	1	10	6	3100	13	41	45	39	1.6	1	5.9	3.3	11	0.6	110	138	73	1.18	32	32	0	938	15	6	0	10	1	31	18.29	49	31.43	46	28.05	35	12	7	48	29.27	135	82.32
2	44	A	21	1.48	1	*	1	1	0	1	10	6	1700	11	32	39	42	1.9	1	6.4	3.3	18	0.6	97	140	54	1.45	32	16	0	825	7	8	0	20	2	28	16.67	45	29.29	38	25.68	30	12	7	33	22.3	85	57.43
1	49	O	24	1.85	1	*	1	1	0	1	15	7	2700	11	32	35	18	2.4	1	6	2.6	19	0.9	231	135	48	1.55	33	34		760	9	10	0	0	2	30	16.76	47	30.64	46	24.86	30	11	8	56	30.27	153	82.7
1	55	A	27	1.96	1	*	1	1	0	1	14	9	2800	13	56	50	24	3.2	1	6.9	2.6	9	0.53	109	140	54	1.43	36	26	0	1020	5	5	0	10	0	32	17.74	53	30.11	44	22.45	36	15	8	44	22.45	118	60.2
1	45	A	26	1.85	1	*	1	1	0	1	13	11	5400	11	55	98	68	6.5	4	8.1	2.7	10	0.9	83	131	39	1.86	33	11	1	723	10	14	0	15	1	33	14.93	54	24.38	44	23.78	28	16	9	38	20.54	115	62.16
1	45	A	22	1.88	1	*	1	1	0	1	22	10	2800	11	49	79	25	26.7	13	6.4	3.9	8	0.39	100	133	52	1.47	40	15	1	820	10	12	0	20	2	31	20.13	52	33.56	32	17.02	39	16	10	30	15.96	114	60.64
1	46	A	31	1.91	2	2	2	2	0	1	6	5	4800	12	157	22	13	0.4	0	7	4.2	11	1	100	140	125	0.89	28	34	1	1005	12	10	0	10	0	19	20.13	44	32.47	39	20.42	29	15	8	29	15.18	86	45.03
2	50	O	27	1.78	1	*	1	1	1	1	8	6	1300	7	39	23	19	0.5	0	5.9	3	9	0.59	90	144	74	1.16	33	189	1	783	8	6	0	5	1.5	26	13.61	50	24.26	39	21.91	34	16	10	30	16.85	86	48.31
1	54	B	20	1.58	1	*	1	1	0	1	7	5	3800	14	138	42	37	1.2	0	7.3	3.9	14	0.79	127	139	107	0.96	29	17	0	657	2	2	0	0	0	29	17.05	47	30.68	32	20.25	37	12	8	34	21.52	77	48.73
1	46	B	27	2.13	1	*	1	1	0	1	13	7	3000	13	56	37	27	2.3	1	7	3.5	10	0.7	76	139	57	1.37	34	12	0	1026	16	16	0	6	1	36	15.54	57	24.87	42	19.72	35	15	9	23	10.8	77	36.15
2	47	A	33	1.85	1	*	1	1	0	1	33	12	8900	9	51	250	71	47.5	25	4.9	2.9	33	1.4	107	125	25	2.75	96	374	5	645	10	12	0	20	2	25	13.25	45	27.11	43	23.24	33	14	10	30	16.22	99	53.51
2	52	A	24	1.68	1	*	1	1	1	1	13	8	2000	11	25	59	43	1.8	1	5.8	2.9	17	0.48	111	144	55	1.42	32	16	0	652	6	6	0	10	2	27	22.07	46	34.48	40	23.81	29	13	9	26	15.48	89	52.98
1	55	A	23	1.7	2	1	1	1	0	1	13	8	3000	10	65	62	18	5.6	3	6.6	3.1	10	0.6	246	132	54	1.44	39	17	3	671	10	10	0	10	1	33	15.2	56	28.65	39	22.94	33	15	10	45	26.47	160	94.12
1	48	O	23	1.7	1	*	1	1	0	1	29	11	8400	9	65	62	32	31.3	12	7.7	4.6	16	0.64	54	143	24	2.86	50	112	1	811	20	18	0	20	2	26	17.28	48	27.75	40	23.53	34	16	8	34	20	109	64.12
1	46	B	25	1.99	1	*	1	1	0	1	22	10	2000	8	16	20	5	6.3	2	6.8	3.7	7	0.8	216	135	32	2.19	61	14	1	1410	27	38	0	20	5	28	18.82	57	30.59	44	22.11	36	19	7	45	22.61	133	66.83
1	51	A	19	1.58	1	*	2	2	0	1	36	9	5700	10	85	343	224	7.8	2	5.4	3	61	4.2	164	135	35	2.05	39	1760	1	707	12	14	0	10	1	32	15.24	52	26.22	42	26.58	33	13	10	29	18.35	101	63.92
1	18	A	23	1.84	1	*	1	1	0	1	42	12	3700	8	26	1002	512	13	3	5.5	3.3	2	1.6	117	141	23	3	74	142	1	555	12	14	0	10	2	30	20.61	51	30.91	37	20.11	29	13	8	30	16.3	99	53.8
1	45	O	23	1.81	1	*	1	1	1	1	8	6	1400	7	21	22	11	0.9	0	5.6	3.5	14	0.67	72	145	75	1.17	29	82	0	846	16	16	0	10	2	35	17.76	52	34.87	43	23.76	30	11	8	36	19.89	95	52.49
2	31	AB	21	1.55	1	*	1	1	0	1	27	10	19600	10	264	159	271	13.9	5	5.9	3.6	2	0.52	196	143	20	3.34	45	69	1	804	7	16	0	10	0	26	16.93	46	28.04	27	17.42	25	12	6	25	16.13	76	49.03
1	53	B	29	2.02	1	*	1	1	0	1	14	8	2600	12	69	54	43	3.8	2	6.4	2.3	9	0.57	85	141	48	1.54	44	50	0	972	7	8	0	20	2	28	13.56	57	31.64	43	21.29	34	19	10	63	31.19	171	84.65
1	60	O	24	1.74	1	*	1	1	0	1	40	10	3700	7	74	132	63	30.7	18	6.3	3.4	58	6.2	117	134	39	1.87	65	1667	5	915	9	4	0	0	0	27	14.37	50	28.16	40	22.99	35	16	9	37	21.26	119	68.39
2	33	O	24	1.62	1	*	1	1	0	1	37	12	700	10	75	472	215	24	8	5.4	3.2	2	0.3	76	137	13	5.04	81	25	0	842	31	35	8	10	0	29	17.68	50	29.28	40	24.69	29	17	9	27	16.67	91	56.17
2	49	O	23	1.51	1	*	1	1	1	1	9	5	3400	11	92	26	15	0.6	0	8.19	4.1	14	0.5	108	142	71	1.2	28	9	0	810	4	0	0	0	0	30	17.71	46	28	49	32.45	33	12	9	38	25.17	93	61.59
1	53	B	21	1.87	1	*	2	2	0	1	6	5	3400	16	86	23	27	0.8	0	6	3.6	12	0.88	92	140	104	0.98	26	12	0	798	6	4	0	20	0	25	16.49	42	27.13	36	19.25	37	15	11	32	17.11	91	48.66
2	44	AB	20	1.49	1	*	1	1	0	1	13	8	4100	13	57	106	50	2.3	1	6.7	2.6	15	0.52	102	137	56	1.41	31	29	1	629	4	4	0	10	0	28	18.5	44	28.9	35	23.49	28	10	7	22	14.77	70	46.98
1	55	O	25	1.81	1	*	1	1	0	1	15	8	2800	13	32	48	28	2.9	1	4.8	2.4	9	0.7	89	140	47	1.58	37	74	0	735	7	6	0	20	2	32	12.56	54	23.19	38	20.99	28	14	8	38	20.99	96	53.04
1	49	B	21	1.67	2	1.2	1	1	1		10	9	3900	9	37	18	17	1.5	1	6.1	2.2	16	0.69	191	132	58	1.38	33	34	4	695	12	16	0	10	2	29	13.92	47	30.38	33	19.76	32	12	7	41	24.55	92	55.09
1	58	B	22	1.68	1	*	1	1	1	1	10	6	1400	9	22	24	8	0.9	0	6.2	3.7	14	0.75	97	141	60	1.37	34	122	0	776	15	13	0	10	2	38	15.82	58	27.04	50	29.76	32	14	9	53	31.55	147	87.5
1	48	A	26	1.81	1	*	1	1	0	1	6	5	4200	15	163	26	20	0.7	0	6.5	4	19	1	126	143	102	0.99	25	14	0	1037	6	3	0	10	0	30	15.25	47	29.38	38	20.99	31	15	9	32	17.68	99	54.7
1	25	B	29	2.03	1	*	1	1	0	1	38	13	10200	12	100	189	1025	9.4	6	4.9	2.6	34	7	153	131	30	2.37	60	180	1	810	9	10	0	0	0	35	12.44	50	24.35	37	18.23	33	14	10	68	33.5	150	73.89
1	51	B	23	1.89	1	*	1	1	0	1	8	5	4400	15	92	29	24	1.4	0	7.1	3.9	14	0.9	125	140	70	1.21	30	6	0	894	0	4	0	0	0	35	16.37	53	26.9	38	20.11	34	13	11	33	17.46	92	48.68
2	49	A	22	1.52	1	*	1	1	0	1	7	6	2200	12	49	40	34	0.8	0	6.7	3.7	9	0.5	96	141	92	1.05	28	12	0	573	2	0	0	0	0	29	18.54	48	29.21	35	23.03	26	15	8	25	16.45	73	48.03
2	50	O	24	1.59	1	*	1	1	0	1	14	8	3100	9	73	58	32	2.8	2	5.9	2.6	5	0.5	102	135	53	1.45	28	155	0	849	7	6	0	0	0	27	16.85	47	29.35	37	23.27	29	14	9	27	16.98	84	52.83
1	56	A	24	1.73	1	*	1	1	1	2	33	13	3500	8	23	42	27	36.9	20	5.09	3.4	17	1.5	80	141	31	2.33	69	120	1	892	17	24	0	20	3	26	17.24	49	27.59	43	24.86	33	14	9	32	18.5	95	54.91
2	51	O	29	1.73	1	*	1	1	0	1	13	7	3500	13	68	42	27	2.4	1	6.7	3.2	6	0.6	208	131	57	1.39	30	7	0	913	18	20	0	20	2	37	24.68	52	37.66	39	22.54	29	12	7	42	24.28	93	53.76
2	37	B	22	1.64	1	*	1	1	1		14	10	1800	8	58	66	38	12.3	6	6.5	3.6	28	0.85	67	138	35	2.04	40	383	1	802	28	28	0	20	2	32	20.38	53	32.48	43	26.22	29	15	10	59	35.98	168	102.44
2	54	B	26	1.63	1	*	2	2	0	1	9	6	5700	12	104	74	60	1	0	7.5	3	10	0.7	117	139	64	1.29	32	34	1	761	0	6	0	0	0	39	16.9	55	26.76	45	27.61	29	11	8	45	27.61	107	65.64
1	41	AB	28	1.97	1	*	1	1	0	1	23	14	23000	8	68	71	47	45.3	24	6	2.7	52	1.38	111	147	34	2.07	58	790	3	670	26	20	0	10	1	33	17.3	53	29.73	50	25.38	33	14	9	56	28.43	169	85.79
1	52	B	24	1.69	1	*	1	1	0	1	7	5	5500	15	170	22	25	1.4	0	7.6	4.1	17	0.9	94	137	92	1.04	28	6	0	768	0	3	0	0	0	25	16.29	46	27.53	35	20.71	34	15	10	33	19.53	94	55.62
2	50	B	29	1.67	1	*	1	1	0	1	12	7	3200	11	51	24	16	1.6	0	5.9	2.6	1	0.7	101	142	58	1.36	33	33	0	773	8	8	10	0	0	28	16.45	51	30.92	50	29.94	27	21	9	35	20.96	95	56.89
1	40	AB	21	1.76	2	2	1	1	1	2	21	7	1500	8	20	36	40	2	1	5.3	3.5	81	2.17	122	140	53	1.45	38	79	0	1150						34	11.88	56	21.29	48	27.27	31	14	9	68	38.64	182	103.41
1	27	B	20	1.66	1	*	1	1	0	1	16	7	19700	18	399	246	478	6	3	8.9	5.5	72	1.29	104	123	116	0.93	27	2	0	1031	7	4	0	10	0	38	16.34	51	27.45	34	20.48	29	12	7	37	22.29	90	54.22
1	31	B	25	2.01	1	*	1	1	0	1	40	11	5700	11	84	66	56	49.2	19	6.8	4.3	15	1.49	143	145	37	1.96	65	603	0	1312	50	36	0	30	4	31	12.97	56	25.95	37	18.41	31	17	10	44	21.89	109	54.23
2	51	B	20	1.43	1	*	1	1	0	1	9	8	2000	9	59	22	15	0.7	0	6.2	2.6	12	0.62	97	141	66	1.25	30	49	0	768	8	10	0	10	1	24	13.7	44	21.46	36	25.17	31	11	8	30	20.98	102	71.33
2	59	B	29	1.7	1	*	1	1	1	1	12	8	3400	11	80	89	45	2.4	1	6.4	2.3	8	0.7	88	138	45	1.63	40	11	0	947	8	10	0	10	1	27	15.38	47	28.57	37	21.76	24	13	8	49	28.82	121	71.18
1	43	A	26	1.83	1	*	1	1	1	1	8	7	1300	11	52	34	28	1	0	6.5	3.1	12	0.78	83	140	78	1.15	29	7	0	1145	8	10	0	10	1	27	18.4	53	26.99	40	21.86	28	16	8	50	27.32	125	68.31
2	47	O	20	1.41	1	*	1	1	0	1	24	9	6600	10	217	75	37	15.3	9	6.4	3	10	0.51	101	138	37	1.96	37	67	2	717						33	5.15	52	8.42	36	25.53	30	14	8	45	31.91	113	80.14
1	43	B	27	1.74	1	*	1	1	0	1	26	10	11700	8	20	99	56	17.4	10	4.8	3.2	95	1.3	168	122	41	1.79	42	21	4	1001	111	127	0	30	3	29	22.06	54	38.24	43	24.71	31	15	9	38	21.84	109	62.64
1	38	A	23	1.7	1	*	1	1	0	2	32	12	7200	9	62	74	36	25.6	12	5.2	3.2	20	0.8	78	137	21	3.34	72	32	1	554	22	34	0	20	1	26	16.22	51	29.73	43	25.29	32	17	9	54	31.76	127	74.71
1	51	AB	21	1.73	1	*	1	1	1	1	9	9	2800	10	66	107	73	1.2	0	6.1	2.7	23	0.78	106	132	70	1.21	34	34	0	848	4	8	0	8	0	32	14.71	50	31.18	36	20.81	30	13	7	42	24.28	99	57.23
2	25	O	21	1.58	1	*	1	1	0	1	43	15	8000	10	99	10970	3106	5.2	2	4.8	2.6	9	2.9	128	137	15	4.71	63		4	642	7	10	0	20	1	26	20	41	30.56	30	18.99	32	12	8	20	12.66	54	34.18
1	44	A	22	1.75	1	*	1	1	0	1	6	5	4500	13	135	30	13	0.9	0	6.5	4.2	16	1	164	134	91	1.06	27	15	0	715	0	3	0	0	0	32	20.1	51	23.71	33	18.86	29	13	9	50	28.57	116	66.29
2	36	O	15	1.31	1	*	1	1	0	1	17	8	3000	7	80	35	28	4.4	2	7.2	3.5	13	0.41	95	153	49	1.6	35	264	0	795	10	14	0	10	1	39	17.99	53	35.25	28	21.37	35	9	7	52	39.69	137	104.58
1	42	O	23	1.9	1	*	1	1	0	1	32	10	4700	10	41	82	52	37.2	16	7.6	3.6	7	0.6	84	131	25	2.73	59	74	1	785	11	16	0	20	2	33	19.63	47	34.36	41	21.58	23	13	7	41	21.58	105	55.26
1	50	O	21	1.89	2	2	2	2	0	1	7	5	10500	14	85	24	26	1.1	0	6.2	3.9	21	0.7	72	14	96	1.03	28	23	2	799	2	0	0	0	0	28	16.39	48	26.78	33	17.46	33	16	10	38	20.11	120	63.49
1	56	A	26	1.75	2	1	1	1	0	1	12	7	6100	10	64	74	17	6.7	4	7.1	4.5	8	1.12	151	137	46	1.61	42	370	3	874	14	18	0	10	1	34	14.97	54	24.06	48	27.43	35	13	8	49	28	135	77.14
1	54	A	28	1.97	1	*	2	2	0	1	6	8	2400	11	58	80	17	2.2	1	6.6	2.4	12	0.7	87	132	56	1.4	36	26	0	719	7	7	0	10	2	25	15.58	52	29.22	40	20.3	35	18	10	38	19.29	111	56.35
1	53	A	21	1.58	1	*	1	1	0	1	9	9	5200	12	86	31	19	0.8	0	6.3	2.5	11	0.62	94	142	65	1.26	31	85	0	720	0	6	0	10	0	21	17.71	45	29.17	36	22.78	33	13	7	36	22.78	95	60.13
1	57	B	23	1.8	1	*	1	1	0	1	23	11	4100	9	78	73	43	7.5	4	5.7	1.7	5	0.5	135	126	28	2.51	55	575	0	735	9	11	0	20	0	24	15.82	35	24.05	29	16.11	37	15	10	53	29.44	142	78.89
2	27	B	19	1.41	1	*	1	1	0	1	20	11	6300	10	46	42	29	5.2	3	6.2	1.7	11	0.2	161	131	36	2	42	223	1	673	4	12	10	10	0	27	16.57	46	29.71	36	25.53	25	13	8	47	33.33	102	72.34
2	27	A	24	1.76	1	*	1	1	0	1	32	14	28800	11	61	90	103	13.8	9	5.4	2.9	24	0.8	176	132	64	1.28	32	155	1	492	9	9	0	0	1	25	18.18	41	31.17	24	13.64	29	15	9	31	17.61	98	55.68
2	52	A	28	1.71	1	*	1	1	0	1	39	12	8000	11	95	236	127	28.1	15	6.2	2.4	17	1.15	118	131	16	4.33	61	227	1	1075						25	18.09	43	27.13	45	26.32	32	14	10	34	19.88	105	61.4
2	38	B	17	1.48	1	*	1	1	0	1	10	6	13300	10	334	19	16	0.5	0	6.1	2.7	6	0.48	102	139	56	1.41	43	6	4	718	1	6	0	0	0	25	22.14	43	30.53	28	18.92	28	11	7	25	16.89	67	45.27
1	49	A	27	1.79	1	*	1	1	0	1	15	8	4100	13	56	68	13	2.5	1	6.7	2.7	10	1	77	138	49	1.53	33	74	3	691	4	6	0	6	1	32	19.48	51	31.82	38	21.23	34	13	9	36	20.11	90	50.28
1	52	B	22	1.7	1	*	1	1	0	1	17	9	2900	11	67	55	26	5.7	3	7.9	3.3	19	1.03	118	130	46	1.61	35	38	0	752	16	20	0	30	2	28	13.92	50	27.85	31	18.24	34	13	7	24	14.12	68	40
1	41	B	18	1.56	1	*	1	1	1		20	10	8100	9	39	25	11	3	2	6.3	4	18	0.61	113	133	29	2.43	49	61	2	954	70	70	0	22	3	26	22.89	40	30.72	34	21.79	31	13	9	30	19.23	78	50
1	20	AB	16	1.46	1	*	1	1	0	1	7	5	3700	13	139	39	125	0.8	0	6.1	3.7	12	0.6	78	142	75	1.17	31	5	0	664	0	0	0	0	0	30	19.3	45	29.82	20	13.7	29	11	7	33	22.6	90	61.64
1	31	A	27	1.8	1	*	1	1	0	2	29	12	5900	9	46	159	41	36.3	17	6.7	3.1	31	0.9	104	133	33	2.19	45	173	4	575	12	14	0	0	1	29	21.26	50	33.91	49	27.22	29	15	9	42	23.33	113	62.78
1	55	A	22	1.64	1	*	1	1	0	1	23	10	4400	7	43	22	61	3.5	1	5.6	2.9	14	0.79	144	136	42	1.76	50	545	5	688	22	16	0	20	2	34	14.84	54	27.47	50	30.49	29	14	8	31	18.9	79	48.17
1	37	A	25	1.98	1	*	1	1	0	1	7	5	3600	15	190	22	26	0.8	0	6.3	3.8	11	0.91	80	140	93	1.05	29	8	0	737	0	0	0	0	0	33	19.33	58	31.33	44	22.22	33	15	9	52	26.26	146	73.74
1	56	A	28	1.94	1	*	1	1	0	1	11	7	6200	8	258	10	4	0.5	0	5.5	2.9	14	1.3	129	140	78	1.15	31	141	2	706	10	10	0	0	0	39	15.58	46	25.63	33	17.01	39	10	9	49	25.26	116	59.79
1	51	4	25	2.01	1	*	1	1	0	2	14	10	3300	11	42	62	35	2.2	1	6.9	2.2	10	0.9	106	138	49	1.52	42	56	0	868	18	24	0	10	1	35	17.8	53	31.94	40	19.9	32	11	7	48	23.88	152	75.62
2	20	O	20	1.57	1	*	1	1	1	1	28	11	3200	9	60	216	103	38.5	20	4.5	2.8	9	0.6	63	135	36	2.02	51	52	2	794	24	22	0	10	2	27	17.26	51	27.38	40	25.48	27	14	8	29	18.47	98	62.42
1	45	B	25	1.85	1	*	1	1	0	1	16	9	3400	10	57	50	25	2.3	1	6.8	3	18	0.8	141	133	42	1.74	39	88	1	1145	39	38	0	10	1	34	17.69	59	28.57	45	24.32	30	14	8	50	27.03	140	75.68
1	46	O	20	1.68	1	*	1	1	0	1	34	12	2300	8	39	70	34	38	15	6.8	3.5	54	1.4	165	157	27	2.63	46	710	1	734	15	17	0	0	2	36	14.53	57	27.33	39	23.21	28	18	12	56	33.33	144	85.71
1	54	A	22	1.7	1	*	1	1	0	1	35	12	9400	13	66	204	140	16.1	9	4.8	3.2	36	1.3	149	145	43	1.71	49	210	1	750	8	20	0	0	2	30	15.92	56	27.86	51	30	25	18	11	48	28.24	117	68.82
2	55	A	25	1.54	1	*	1	1	0		17	9	3100	7	34	22	13	4.7	2	5.3	2.8	13	0.47	91	134	51	1.56	39	172	0	858	12	10	0	20	2	29	17.65	51	30.59	35	22.73	34	14	9	41	26.62	122	79.22
2	57	A	31	1.79	2	STOP	1	1	0	1	42	12	3500	7	66	116	34	22.8	9	6.8	2.4	26	0.4	155	135	31	2.29	42	29	0	832	20	20	0	20	2	28	15.74	56	26.9	44	24.58	32	14	9	39	21.79	114	63.69
1	53	A	20	1.43	1	*	1	1	0	1	21	8	1400	8	47	42	20	8.1	4	5	3.3	8	0.67	92	138	39	1.86	36	38	0	698	7	7	0	10	1	20	13.86	43	24.7	32	22.38	29	15	9	20	13.99	61	42.66
1	60	B	16	1.34	1	*	1	1	0	1	18	11	9900	7	115	27	13	4.4	1	5.7	3.2	15	1.1	106	135	48	1.56	42	1426	2	802	18	16	0	10	2	21	19.43	36	30.86	28	20.9	26	11	7	17	12.69	49	36.57
1	56	A	21	1.63	1	*	1	1	0	1	10	5	4700	11	45	43	32	1.5	0	7.9	4.1	11	0.83	111	137	62	1.31	31	91	0	782	0	0	0	10	1	33	18.97	47	28.74	38	23.31	30	12	7	35	21.47	105	64.42
1	48	O	22	1.79	1	*	1	1	1	2	21	11	2300	10	45	41	16	5.3	1	5.7	2.9	10	0.6	75	140	34	2.09	45	141	1	465	10	10	0	10	1	34	16.28	57	26.74	48	26.82	32	13	7	40	22.35	110	61.45
1	50	O	22	1.83	1	*	1	1	0	1	8	6	3600	9	88	24	21	0.7	0	6.5	4.1	8	1.3	106	142	84	1.1	26	80	0	765	3	6	0	0	0	39	19.62	59	31.65	45	24.59	27	14	9	45	24.59	114	62.3
1	54	B	25	1.86	1	*	1	1	0	1	13	8	2200	13	33	46	29	2.1	1	6.1	3	11	0.6	104	143	53	1.45	29	141	0	928	1	9	0	0	0	28	14.59	32	22.16	43	23.12	30	16	8	35	18.82	101	54.3
1	50	A	24	1.78	1	*	1	1	0	1	8	5	5100	14	165	20	20	0.5	0	6.7	3.7	15	0.89	108	137	87	1.11	30	10	0	712	0	0	0	0	0	28	19.77	48	31.98	38	21.35	32	15	9	25	14.04	72	40.45
1	45	B	25	1.8	2	1	1	1	0	1	10	5	4100	15	72	61	79	1.3	0	7	3.7	13	0.9	228	141	69	1.22	27	13	0	893	1	2	0	0	0	29	18.24	50	30	33	18.33	29	14	10	34	18.89	98	54.44
1	54	O	21	1.56	1	*	1	1	0	1	6	5	3100	15	128	32	27	0.7	0	6.7	4.1	12	0.7	97	141	101	1	27	9	0	676	0	0	0	0	0	28	16.89	48	29.05	32	20.51	35	14	7	35	22.44	94	60.26
1	57	O	26	1.83	2	1	1	1	1	1	10	7	4400	13	70	72	20	1.4	0	7.1	2.9	14	0.9	121	142	74	1.18	30	21	0	747	22	22	0	20	2	30	16.67	48	27.6	40	21.86	36	15	9	45	24.59	121	66.12
1	54	B	23	1.77	1	*	1	1	0	1	11	7	3200	12	68	37	21	3.2	1	6.6	3.1	8	0.74	81	139	69	1.22	32	57	0	739	2	4		10	1	30	15.68	54	28.65	38	21.47	34	14	7	34	19.21	131	74.01
1	52	A	21	1.77	2	2	2	2	1	1	22	10	2500	8	41	35	22	9.2	4	7.7	2.5	15	0.8	302	129	39	1.86	43	139	0	747	33	30	0	10	1	36	15.85	53	26.78	40	22.6	34	14	7	43	24.29	130	73.45
1	49	A	27	1.81	1	*	1	1	0	1	31	10	3900	12	78	138	131	32.8	17	6.6	4.1	8	0.8	148	139	25	2.7	69	204	1	710	10	20	10	20	0	31	15.76	52	27.17	39	21.55	33	15	9	36	19.89	114	62.98
2	33	O	21	1.56	1	*	1	1	0	1	10	6	1100	10	29	33	24	1.5	1	6.3	3.7	8	0.58	95	143	75	1.15	27	53	0	1169	17	10	0	20	3	29	19.02	43	30.43	26	16.67	28	9	7	25	16.03	71	45.51
2	51	B	21	1.54	1	*	1	1	0	1	6	5	3400	13	97	39	31	1	0	6.9	3.8	14	0.7	142	139	108	0.96	28	16	0	672	2	0	0	0	0	24	18.45	45	33.93	33	21.43	29	15	9	29	18.83	69	44.81
1	52	A	23	1.65	1	*	1	1	0	1	6	5	3800	13	199	15	18	0.6	0	6.7	3.8	12	0.72	81	141	94	1.04	28	21	0	685	0	0	0	0	0	29	21.18	53	33.53	35	21.21	35	16	10	43	26.06	102	61.82
1	55	A	23	1.85	1	*	1	1	1	1	14	9	2800	12	66	42	25	3.1	1	6	3.3	9	0.6	87	142	59	1.36	32	86	1	865	6	10	0	10	0	34	18.54	55	28.09	43	23.24	33	15	9	44	23.78	113	61.08
1	50	A	23	1.83	1	*	1	1	0	1	9	7	4300	12	91	47	44	0.9	0	7.1	3.7	12	0.74	108	136	79	1.14	30	31	0	694	0	0	0	0	0	34	16.11	53	26.54	33	18.03	39	13	8	35	19.13	104	56.83
1	52	A	23	1.74	2	2	1	1	0	1	7	6	2600	13	43	27	28	1	0	6.5	3.2	18	0.8	212	140	94	1.04	31	12	0	785	4	8	0	0	1	26	16.56	50	29.94	42	24.14	37	18	11	38	21.84	90	51.72
1	46	B	22	1.83	1	*	1	1	0	1	7	5	5500	16	136	37	61	0.7	0	6.4	4	14	0.87	92	141	98	1.01	28	2	0	748	0	0	0	0	0	29	18.29	49	28.05	39	21.31	29	13	7	42	22.95	98	53.55
1	51	A	29	1.88	1	*	1	1	0	1	12	6	1400	12	37	47	40	1.9	1	6	3.5	11	0.8	83	143	62	1.32	30	38	0	762	4	4	0	0	2	33	16.08	52	26.63	42	22.34	30	13	9	42	22.34	115	61.17
1	43	AB	23	1.73	1	*	1	1	0	1	15	9	4100	10	36	53	14	3.3	2	5.2	1.8	10	0.6	129	137	38	1.9	44	72	0	859	12	15	0	20	1	34	17.34	56	30.06	39	22.54	29	15	10	39	22.54	104	60.12
1	56	O	21	1.74	2	2	1	1	0	1	12	7	1300	12	35	28	7	1.9	1	5.4	2.4	7	0.51	233	139	57	1.39	38	36	0	830	6	8	0	10	1	30	15.53	56	29.19	44	25.29	35	16	10	45	25.86	123	70.69
1	54	A	26	1.75	1	*	1	1	0	1	17	9	4100	10	76	44	32	6.7	4	5.7	2.8	13	0.7	75	136	56	1.41	36	60	0	855	41	63	0	20	2	34	17.68	55	29.83	52	29.71	34	14	9	36	20.57	117	66.86
1	56	AB	26	1.83	1	*	1	1	0	1	18	8	2000	10	29	32	12	3.3	1	6.5	3.7	9	0.85	91	143	37	1.93	38	177	0	849	6	10	0	10	1	41	14.1	63	25.64	52	28.42	32	14	8	61	33.33	132	72.13
1	51	B	21	1.79	1	*	1	1	1	1	39	12	9700	10	85	216	65	26.4	16	6.8	2.3	40	4.8	86	137	39	1.89	49	152	4	769	36	36	0	10	1	29	21.79	54	35.9	44	24.58	37	15	9	51	28.49	144	80.45
1	40	B	26	1.81	2	1	1	1	1	1	8	6	3200	16	33	32	25	2.6	1	6.1	3	5	0.75	125	135	67	1.24	29	35	0	635	0	0	0	10	2	29	17.41	50	26.37	45	24.86	34	14	7	50	27.62	167	92.27
1	46	A	25	1.83	1	*	1	1	1	2	12	9	2000	12	44	58	17	2	1	7.1	3	9	0.8	108	135	56	1.4	29	30	0	707	8	14	0	10	2	33	16.57	54	28.73	37	20.22	35	16	10	45	24.59	130	71.04
1	56	AB	23	1.63	1	*	1	1	0	1	8	7	3300	13	59	48	48	1.4	0	7.5	3.9	12	0.9	137	140	84	1.1	31	16	0	714	2	6	0	10	1	29	15.87	49	27.51	43	26.38	29	14	9	47	28.83	118	72.39
2	35	A	19	1.49	1	*	1	1	1	1	12	13	1200	9	95	53	23	25.5	12	8.69	3.4	19	1.1	134	132	29	2.47	56	241	1	830	49	50	0	20	1	28	11.76	50	24.6	38	25.5	31	15	10	29	19.46	82	55.03
1	50	B	26	1.69	1	*	1	1	0	1	15	10	2600	13	65	68	34	3.1	1	6.6	2.6	9	0.85	86	140	66	1.25	29	36	0	678	4	4	0	10	0	28	23.33	48	36	34	20.12	30	13	8	29	17.16	89	52.66
2	52	A	24	1.68	2	2	2	2	0	1	35	12	3500	9	15	72	27	38.5	22	4.59	2.9	36	1.5	179	127	26	2.67	87	143	2	737	10	13	0	20	2	28	17.75	50	30.77	43	25.6	30	16	11	36	21.43	108	64.29
2	27	B	23	1.71	1	*	1	1	1	1	11	6	1400	8	44	24	19	1.7	0	5.9	3.7	10	0.5	77	139	64	1.29	31	90	0	763	10	12	0	10	2	29	15.79	47	30.92	38	22.22	30	12	8	36	21.05	121	70.76
1	48	O	26	1.86	2	2	2	2	0	1	13	6	2100	8	56	69	32	1.4	1	5	2.8	14	1.3	163	141	77	1.16	28	67	0	875	12	18	0	10	1	31	16.67	50	26.88	40	21.51	34	14	10	45	24.19	136	73.12
1	53	AB	22	1.67	1	*	1	1	1	1	13	5	3700	10	88	92	73	1.8	1	5.5	2.4	12	0.6	92	137	55	1.42	32	28	1	770	3	6	0	0	0	28	18.34	45	29.59	36	21.56	32	15	9	36	21.56	101	60.48
2	45	O	26	1.72	1	*	1	1	1	1	9	6	3800	11	49	49	27	0.8	0	5.6	3.3	9	0.3	106	140	65	1.28	29	12	0	905	8	13	0	10	1	24	17.44	45	27.18	36	20.93	35	14	9	31	18.02	99	57.56
2	52	B	22	1.62	1	*	1	1	0	1	8	6	1700	11	34	38	26	0.7	0	5.5	3.1	5	0.5	106	139	78	1.15	27	78	1	958	4	6	0	0	1	29	17.61	46	31.82	41	25.31	28	12	9	38	23.46	104	64.2
1	47	A	24	1.88	2	1	1	1	0	1	9	6	2600	12	54	36	32	1.4	0	6.4	3.8	13	0.7	100	139	81	1.12	29	14	2	715	8	10	0	10	0	34	18.99	49	31.84	37	19.68	35	13	9	50	26.6	133	70.74
1	55	A	27	1.95	1	*	1	1	0	1	6	5	4700	16	92	31	34	1	0	7.2	4.3	13	0.9	105	140	102	0.99	29	22	0	750	0	0	0	0	0	24	15.93	50	27.47	49	25.13	37	18	9	43	22.05	140	71.79
1	51	B	23	1.78	2	1	1	1	0	1	9	6	3700	11	70	61	59	1.4	1	6.4	3.3	14	0.6	95	139	83	1.11	28	21	0	664	4	4	0	0	0	35	16.07	57	26.79	43	24.16	34	16	9	55	30.9	133	74.72
1	51	O	29	1.97	1	*	1	1	0	1	10	6	3700	15	95	45	36	1.3	0	6.7	3.4	17	1.1	87	142	81	1.12	29	54	0	815	4	4	0	10	0	36	17.3	58	29.73	48	24.37	30	15	10	56	28.43	140	71.07
1	51	AB	25	1.96	2	1	1	1	1	1	11	8	1600	12	32	40	31	1.5	0	6.4	3.1	14	0.7	96	138	62	1.31	32	22	0	742	12	12	0	10	1	33	14.97	54	29.34	46	23.47	34	16	10	41	20.92	121	61.73
1	47	A	28	2.02	2	1	1	1	0	1	8	7	3100	14	35	39	28	1.4	0	6	2.7	14	0.7	86	136	54	1.45	32	12	0	718	11	12	0	10	1	30	17.44	50	28.21	42	20.79	29	16	9	42	20.79	112	55.45
1	53	A	23	1.83	1	*	1	1	0	1	7	7	2700	11	72	36	27	0.7	0	5.8	3.3	5	0.7	118	142	97	1.02	28	89	0	701	0	0	0	0	0	23	17.01	46	27.32	43	23.5	35	17	11	40	21.86	121	66.12
1	47	A	26	1.74	1	*	1	1	0	1	8	9	3300	11	77	77	51	2.6	1	5.8	2.5	9	0.6	139	141	55	1.42	31	31	0	785	25	21	0	0	1	30	14.94	48	34.42	43	24.71	34	13	8	52	29.89	149	85.63
1	44	A	22	1.76	1	*	1	1	1	1	14	9	4600	11	43	52	29	2.9	1	6.2	3.4	18	0.9	119	129	58	1.37	31	28	1	842	15	12	0	0	1	30	18.88	54	28.06	38	21.59	37	14	8	45	25.57	128	72.73
1	59	A	26	1.9	1	*	2	2	0	1	15	9	2600	12	79	70	16	1.6	1	6.2	2.3	20	0.98	82	134	45	1.62	41	30	2	817	5	6	0	10	0	27	16.11	48	30.56	39	20.53	30	13	8	40	21.05	135	71.05
1	59	A	25	1.7	1	*	1	1	0	1	14	7	4300	13	23	33	27	2	1	6.2	3.2	29	1.4	164	138	71	1.21	30	103	1	1075	43	43	0	20	1	29	20.57	51	31.43	42	24.71	30	15	9	42	24.71	106	62.35
1	54	B	23	1.78	1	*	1	1	1	1	15	10	4200	12	32	29	27	3.2	1	5.09	2.7	14	0.55	119	136	51	1.48	37	10	5	975	63	54	0	20	3	33	19.87	50	30.46	41	23.03	34	13	8	46	25.84	154	86.52
2	55	2	20	1.47	1	*	2	2	0	1	22	5	4300	9	82	16	9	0.6	0	7.3	3.9	72	6.4	87	139	66	1.26	35	20	0	849	14	16	0	0	1	26	14.8	42	24.49	32	21.77	34	10	7	30	20.41	86	58.5
1	52	2	22	1.83	2	2	2	2	1	2	16	10	2600	8	34	40	23	3.7	2	6.5	2.3	12	0.7	211	136	18	1.58	30	32	0	910	19	16	0	5	0	37	18.03	62	29.51	48	26.23	36	16	10	57	31.15	128	69.95
1	55	A	26	1.89	1	*	1	1	1	1	18	9	1900	12	32	21	17	5.6	1	5.8	3.3	15	1.1	85	143	57	1.39	34	51	0	808	7	8	0	0	2	33	14.63	55	22.56	39	20.63	33	16	10	66	34.92	155	82.01
1	55	AB	17	1.49	1	*	1	1	0	1	22	10	8000	8	110	82	57	16.8	10	5.2	2.2	15	0.9	99	135	46	1.61	40	130	3	1003	35	40	0	0	0	26	19.89	44	30.39	33	22.15	28	14	9	36	24.16	101	67.79
2	54	O	25	1.64	1	*	1	1	1	1	22	12	2500	9	26	50	17	5.5	2	4	2.3	22	0.5	140	132	31	2.31	61	24	1	776	8	10	20	10	0	38	17.99	59	29.63	46	28.05	29	12	6	38	23.17	101	61.59
1	58	O	18	1.46	1	*	1	1	0	1	24	11	3300	10	36	111	68	8.9	4	8.4	1.8	10	0.8	148	123	31	2.28	54	6	1	745	14	13	0	20	2	25	17.37	49	28.14	33	22.6	36	12	7	22	15.07	82	56.16
1	51	A	23	1.85	1	*	1	1	0	1	18	10	2900	12	32	37	34	5.2	1	6.1	3.5	10	0.6	85	126	45	1.64	32	19	0	903	16	40	0	10	2	36	15.42	55	27.86	47	25.41	36	12	8	39	21.08	105	56.76
2	53	AB	23	1.69	1	*	1	1	0	1	25	12	3300	8	49	48	27	12.3	6	5.8	2.8	17	1	77	130	33	2.19	56	33	1	836	32	31	0	20	2	27	20.12	45	32.32	40	23.67	31	14	7	35	20.71	99	58.58
1	54	O	19	1.52	1	*	1	1	0	1	17	10	2500	12	21	67	36	3.7	2	5.2	3.1	32	1.1	77	131	49	1.53	49	19	0	770	21	22	0	20	3	24	21.82	47	33.94	42	27.63	31	13	8	39	25.66	106	69.74
2	58	A	23	1.65	1	*	1	1	1	1	26	13	5900	11	33	38	32	22.6	10	5	3.4	76	0.5	161	137	32	2.24	51	448	1	628	20	20	0	10	2	30	19.51	48	32.32	49	29.7	28	13	8	31	18.79	102	61.82
1	43	A	28	1.9	1	*	1	1	0	1	40	13	9700	10	58	66	47	37.2	17	6.8	2.6	27	1.9	124	136	11	5.78	180	72	2	1251	70	110	0	60	5	27	17.5	51	27.5	48	25.26	33	16	9	42	22.11	124	65.26
1	49	A	20	1.62	1	*	1	1	0	1	30	13	6800	9	39	73	58	22.2	12	5.6	3.3	23	0.9	95	133	19	3.42	54	104	1	947	13	26	10	10	0	30	15.68	51	28.11	37	22.84	37	13	8	32	19.75	99	61.11
1	34	O	28	2.16	1	*	1	1	0	1	37	10	11300	10	123	60	25	31.4	19	6.7	3	35	6.7	202	132	55	1.42	43	129	7	643	18	20	0	3	0	26	17.16	47	27.81	39	18.06	34	15	8	45	20.83	138	63.89
1	57	A	28	1.85	1	*	2	2	0	1	39	15	10600	8	66	276	276	14.5	11	5.5	2.6	11	2.07	101	135	29	2.37	67	48	5	558						30	16.67	49	27.45	36	19.46	30	14	9	37	20	119	64.32
1	52	A	29	2.05	1	*	1	1	0	1	6	5	4200	13	92	24	31	0.5	0	6.8	3.7	10	0.86	102	143	97	1.02	28	64	0	912	3	3	0	0	0	29	17.13	49	28.73	39	19.02	28	14	9	28	13.66	86	41.95
1	51	O	23	1.72	1	*	1	1	0	1	11	7	4100	11	93	41	35	1	0	5.7	2.9	21	0.78	80	140	59	1.36	32	47	0	715	1	2	0	10	0	25	17.76	47	28.95	39	22.67	32	16	10	28	16.28	71	41.28
2	46	A	24	1.49	1	*	1	1	1	1	6	8	3900	14	113	57	50	1	0	5	3.1	14	0.85	99	120	102	0.99	25	10	0	739	4	2	0	0	0	23	21.99	40	36.88	31	20.81	25	13	7	21	14.09	60	40.27
1	55	B	22	1.54	2	2	1	1	1	2	17	10	3700	9	48	38	13	5	2	5.8	3.2	18	0.9	130	129	49	1.54	41	62	6	736	16	18	0	10	0	30	17.37	49	25.75	38	24.68	35	11	8	28	18.18	73	47.4
2	38	AB	17	1.31	2	2	2	2	0	1	9	5	3000	10	87	34	20	1.1	0	6.6	3.6	21	0.76	113	140	66	1.26	32	149	0	705	8	8	0	10	1	24	19.65	42	30.64	39	29.77	30	16	10	36	27.48	98	74.81
1	49	B	27	1.84	2	1	2	2	0	1	8	5	1400	13	24	28	21	1.1	0	6.4	3.6	12	0.9	106	142	80	1.13	32	6	0	661	4	2	0	5	2	31	18.13	48	30.22	44	23.91	31	15	9	51	27.72	130	70.65
1	53	A	25	1.86	2	2	2	P	0	1	10	6	3000	13	82	42	17	1.4	0	7.6	3	15	0.9	303	135	70	1.21	27	3	0	910	16	20	10	5	0	31	14.85	47	24.75	34	18.28	37	16	10	51	27.42	137	73.66
1	58	B	25	1.83	1	*	1	1	0	1	9	6	5100	15	193	29	29	1.8	0	7.5	4.2	11	0.9	103	137	91	1.05	29	4	1	528	0	0	0	0	0	30	15.09	49	28.3	38	20.77	29	14	10	39	21.31	105	57.38
1	47	A	29	1.86	1	*	1	1	0	1	14	6	1700	14	45	43	35	2.6	1	6.6	3.5	13	0.64	92	142	58	1.38	34	19	0	723	6	8	0	10	1	34	16.3	56	29.89	39	20.97	29	17	10	42	22.58	123	66.13
1	57	O	26	1.71	1	*	1	1	0	1	9	6	1200	10	39	21	13	1.1	0	5.5	3.5	20	0.96	77	143	74	1.18	30	27	0	895	4	4	0	10	0	33	14.72	51	26.4	36	21.05	34	12	8	43	25.15	117	68.42
2	55	A	21	1.47	1	*	2	2	0	1	10	6	1900	12	33	27	15	1.8	1	6.4	3.7	11	0.6	85	141	73	1.19	33	16	0	975	12	12	0	8	3	36	17.32	50	27.93	38	25.85	27	13	10	50	34.01	117	79.59
1	52	A	27	1.81	1	*	2	2	0	1	7	5	2000	14	62	39	34	0.7	0	7.1	4.2	14	0.73	89	142	84	1.09	29	30	0	661	6	7	0	0	1	31	17.88	50	26.26	40	22.1	27	16	9	41	22.65	101	55.8
1	44	O	29	1.85	2	1	1	1	0	1	7	6	6300	13	102	22	18	0.9	0	6.1	3.5	11	0.76	93	142	90	1.07	25	23	0	818	2	3	0	10	0	34	16.76	50	29.73	36	19.46	31	15	10	42	22.7	106	57.3
1	56	O	27	1.82	1	*	1	1	0	1	13	8	1800	11	57	22	14	1.8	1	5.2	2.4	4	0.53	132	143	53	1.45	38	9	0	808	10	13	0	10	1	42	13.41	60	26.26	48	26.37	34	14	10	62	34.07	179	98.35
1	54	A	22	1.67	1	*	1	1	0	1	13	7	1300	11	60	100	41	2.7	1	6.5	2.9	12	0.7	96	141	62	1.32	31	36	0	811	18	16	0	0	2	29	16.93	56	28.04	39	23.35	29	17	10	37	22.16	106	63.47
2	55	A	27	1.55	1	*	2	2	1	1	14	8	3700	7	69	59	34	2.1	1	6.3	3.2	7	0.9	107	132	49	1.52	35	19	0	794	10	6	0	10	1	25	15.38	51	28.99	43	27.74	30	18	10	44	28.39	124	80
1	52	B	27	1.84	1	*	1	1	0	1	10	7	2000	10	21	27	21	1.1	0	5.6	2.2	13	0.7	150	140	62	1.31	29	61	0	671	7	6	10	0	2	27	18.41	46	26.87	44	23.91	32	13	9	35	19.02	111	60.33
1	56	B	29	1.95	1	*	1	1	1	1	12	7	4400	12	57	32	8	1.8	1	6.1	2.2	10	0.8	85	139	47	1.57	35	116	2	772	9	10	0	0	1	34	17.92	53	28.32	48	24.62	33	14	9	47	24.1	140	71.79
1	51	A	26	1.82	2	1	1	1	0	1	12	9	3300	13	77	47	30	1.6	1	6.2	2.5	3	0.8	96	138	55	1.42	34	27	1	905	17	15	0	10	1	30	16.2	54	27.93	42	23.08	29	14	7	34	18.68	96	52.75
1	50	O	23	1.97	2	2	1	1	1	1	11	7	4900	10	59	51	32	1.7	1	5.9	2.9	14	0.6	162	141	68	1.24	27	9	0	573	8	8	0	0	0	31	12.17	53	24.34	39	19.8	42	17	10	53	26.9	139	70.56
1	50	A	28	1.8	1	*	2	2	1	1	12	8	3500	13	126	55	36	1.9	1	7.6	3.3	8	0.6	91	139	71	1.2	29	14	0	836	7	10	0	0	0	32	20.25	54	33.13	45	25	37	14	9	56	31.11	145	80.56
2	55	A	30	1.84	1	*	1	1	0	1	12	7	1300	10	24	44	32	1.8	1	4.8	2.4	10	0.44	73	142	53	1.45	33	29	0	874	8	8	0	0	2	30	13.89	50	28.33	34	18.48	29	12	8	44	23.91	111	60.33
2	57	O	21	1.45	1	*	1	1	0	2	13	10	900	7	18	26	19	2.6	1	5.6	3.2	10	0.44	81	142	65	1.29	31	168	1	741						37	15.61	54	27.75	49	33.79	29	13	8	62	42.76	164	113.1
2	55	3	27	1.66	2	1	1	1	0	1	16	9	2700	11	25	37	22	3.7	1	5.3	2.6	8	0.5	244	138	50	1.5	31	77	1	971	22	27	20	10	0	33	15.38	51	30.77	43	25.9	30	13	8	37	22.29	100	60.24
1	57	AB	21	1.64	2	1	1	1	0	1	21	9	2400	9	42	53	32	3.9	1	6.9	3.7	11	0.9	99	141	31	2.28	48	551	1	838	28	28	20	0	2	33	18	53	32	34	20.73	20	12	7	46	28.05	138	84.15
2	55	B	19	1.39	2	2	1	1	0	1	16	7	1900	9	41	30	17	3.1	1	5.9	4.2	15	1.1	199	128	54	1.45	39	83	1	723	16	22	0	7	2	22	22.54	42	32.37	35	25.18	32	15	7	23	16.55	75	53.96
2	59	A	21	1.41	1	*	1	1	0	1	23	9	5900	10	70	260	62	28.3	17	5.9	2.1	11	0.9	134	132	54	1.43	40	104	1	700	9	9	0	16	1	31	16.05	52	28.4	39	27.66	29	15	8	35	24.82	97	68.79
1	59	A	26	1.91	1	*	1	1	0	2	21	10	4400	12	75	112	109	5	2	6.5	4.3	14	0.8	78	134	34	2.11	49	407	1	858	12	24	0	10	0	31	14.71	55	28.24	49	25.65	40	16	10	53	27.75	168	87.96
2	55	B	26	1.65	1	*	2	2	1	1	17	10	3200	11	77	46	26	3.1	1	7.5	2.6	11	1.2	94	135	54	1.45	31	23	1	960	6	19	0	0	1	26	19.53	52	30.77	51	30.91	33	17	10	43	26.06	105	63.64
1	60	O	17	1.53	1	*	1	1	0	1	33	9	13200	8	126	29	34	41.7	24	4.9	2.6	56	2.6	179	140	74	1.18	44	140	1	750	8	8	0	0	0	36	18.29	59	29.14	41	26.8	38	14	8	56	36.6	143	93.46
1	45	A	28	2.1	1	*	1	1	0	1	29	11	3800	9	27	102	82	20.9	12	6.6	4.3	32	1.3	103	127	33	2.17	50	393	1	857	9	16	0	20	2	30	12.43	55	24.29	48	22.86	28	18	10	67	31.9	194	92.38
1	32	O	28	2.03	1	*	1	1	0	1	52	14	31900	11	118	6531	806	9.8	6	4.7	2.8	13	5.6	89	148	8	7.97	59	158	4	1278	64	76	0	10	2	25	16.77	49	30.32	31	15.27	29	17	9	54	26.6	131	64.53
1	49	B	33	2.07	1	*	1	1	0	1	29	13	9700	7	56	47	25	25.8	11	4.8	2.7	24	0.48	105	135	29	2.43	46	130	1	889						34	11.58	53	24.21	45	21.74	35	14	10	53	25.6	127	61.35
1	59	AB	21	1.55	1	*	1	1	0	1	9	6	1900	11	27	35	29	0.8	0	5.8	3.2	27	0.9	94	140	64	1.27	31	97	0	646	6	4	10	0	0	28	12.05	45	28.31	35	22.58	35	14	9	20	12.9	57	36.77
1	57	B	26	1.84	2	1	2	2	0	1	7	5	8400	14	144	14	13	0.2	0	6.4	3.8	19	0.87	118	144	94	1.03	31	29	0	634	0	0	0	0	0	28	12.37	51	22.68	45	24.46	38	17	10	27	14.67	76	41.3
1	51	O	27	1.8	1	*	1	1	0	1	8	5	1800	13	83	24	21	0.8	0	6.1	3.6	16	0.8	76	144	81	1.11	27	16	0	675	4	14	0	10	0	26	18.38	46	31.89	35	19.44	30	15	10	32	17.78	89	49.44
1	60	A	22	1.58	2	1	1	1	0	1	6	6	3500	14	97	33	25	0.5	0	5.8	3.6	11	0.66	338	141	97	1.02	27	8	0	746	0	0	0	10	0	32	18.39	50	30.46	38	24.05	32	14	8	34	21.52	83	52.53
2	45	4	28	1.61	2	2	1	1	1	1	11	8	2200	12	47	30	25	2	1	6.7	3.9	15	0.7	150	139	69	1.22	32	57	0	787	2	2	0	0	0	23	14.01	48	31.21	33	20.5	32	15	8	29	18.01	78	48.45
1	42	A	34	2.4	1	*	1	1	1	1	10	7	5300	15	62	27	6	2.6	1	6.9	3.2	14	0.97	129	138	62	1.32	33	23	2	805	2	5	0	0	0	34	15.64	58	25.14	51	21.25	33	15	9	45	18.75	124	51.67
1	52	A	22	1.6	2	1	1	1	0	1	9	7	1800	10	33	51	33	1.5	0	6.4	3.2	5	0.61	139	134	68	1.23	28	11	0	740	13	18	0	20	2	26	20	41	31.18	35	21.88	29	14	9	24	15	67	41.88
2	49	O	25	1.64	1	*	1	1	0	1	11	8	1500	11	74	38	24	1.6	1	7.1	2.9	11	0.57	109	140	50	1.52	35	34	0	749	4	6	0	10	1	29	16.87	51	29.52	42	25.61	32	16	8	31	18.9	79	48.17
1	49	B	24	1.93	1	*	1	1	0	1	40	9	10000	10	31	58	37	20.4	4	7.3	3.4	14	1.15	105	130	30	2.31	80	135	3	819	12	14	0	10	2	33	18.27	53	29.44	43	22.28	34	14	9	41	21.24	103	53.37
2	49	A	29	1.77	1	*	1	1	0	1	37	12	4700	10	31	340	104	43.9	33	5.3	3.5	16	1.6	131	133	24	2.9		119	2	720	4	9	0	10	2	27	16.34	52	29.41	35	19.77	25	17	9	31	17.51	82	46.33
1	49	A	20	1.54	1	*	1	1	0	1	30	10	3400	9	30	87	33	26.1	15	5.9	3.4	73	1.7	104	139	43	1.67	31	1299	2	857	18	22	20	6	0	31	18.24	50	32.7	47	30.52	28	13	8	51	33.12	141	91.56
1	51	O	24	1.9	1	*	1	1	1	1	39	11	5500	11	29	74	24	28.9	13	6.3	3.4	52	2.1	104	126	24	2.86	51	323	2	615	20	20	0	20	2	29	17.06	52	27.01	52	27.37	35	19	10	48	25.26	162	85.26
1	53	AB	40	2.42	1	*	1	1	0	1	37	11	5000	9	48	75	33	47.6	39	6.4	3.4	50	1.76	133	126	26	2.65	81	3012	2	1150						41	18.83	64	31.82	48	19.83	38	14	10	79	32.64	186	76.86
2	57	4	22	1.5	1	*	2	2	0	1	9	6	2400	12	43	48	22	1.1	0	6.5	3	15	0.7	187	139	69	1.21	28	63	0	639	2	4	0	0	0	29	16.57	47	29.14	39	26	31	13	8	28	18.67	85	56.67
2	51	A	25	1.82	1	*	2	2	0	1	8	5	3800	11	200	22	17	0.7	0	6.8	3.8	20	0.9	101	142	78	1.15	30	34	0	815	12	16	0	0	0	33	16.89	55	31.76	45	24.73	31	14	8	52	28.57	131	71.98
1	52	A	25	1.96	2	1	1	1	0	1	12	8	4200	13	65	43	38	1.7	1	6.3	2.2	7	0.54	183	136	52	1.47	35	61	0	913	4	6	0	10	1	27	16.95	51	29.38	40	20.41	30	15	9	39	19.9	124	63.27
1	43	A	21	1.68	1	N	1	1	0	1	18	10	5700	9	71	60	39	4.6	1	5.6	3.1	33	0.9	140	129	43	1.71	48		1	733	53	37	0	10	2	26	13.84	50	23.27	42	25	30	15	10	45	26.79	115	68.45
1	48	A	20	1.61	1	*	1	1	0	1	40	11	11000	10	45	102	39	50.3	26	7.7	3.1	34	3.28	101	137	34	2.09	44	138	9	645	50	48	0	20	2.03	33	15.35	49	26.24	41	25.47	35	10	7	40	24.84	121	75.16
1	58	O	26	1.69	1	*	1	1	0	2	36	12	5000	9	53	52	10	35.4	25	6.3	2.5	41	2.3	166	132	35	2.06	60	1228	3	715	17	24	10	10	0	33	18.56	52	29.38	36	21.3	42	13	9	23	13.61	80	47.34
1	46	A	24	1.9	1	*	1	1	0	1	36	12	16900	7	31	80	28	38.4	20	5.2	3.1	60	2.3	95	154	30	2.34	65	278	2	611	18	16	0	0	2	32	18.18	59	29.09	46	24.21	34	16	10	64	33.68	164	86.32
1	41	AB	21	1.67	2	1	1	1	1	2	9	6	2300	11	46	46	47	1.3	1	7.8	4.5	13	0.7	202	138	71	1.2	31		0	672	10	12	0	0	1	28	18.62	51	29.26	46	27.54	32	14	8	32	19.16	96	57.49
2	55	A	24	1.84	1	*	1	1	0	1	13	6	2600	14	84	27	15	2.7	1	6.9	3.6	8	0.8	187	137	60	1.34	31	9	0	800	2	6	0	0	0	33	13.92	52	25.26	41	22.28	32	14	10	40	21.74	118	64.13
1	56	O	22	1.68	2	�๰�������	1	1	1	1	8	6	3300	10	48	18	13	1.1	0	6.7	3.2	16	0.5	240	136	72	1.2	27	47	1	750	8	8	0	0	1	37	18.9	56	29.88	42	25	34	13	8	42	25	120	71.43
1	51	A	19	1.63	1	*	1	1	0	1	10	6	2300	11	53	46	43	0.9	0	5.5	2.9	8	0.7	93	136	61	1.32	28	16	0	858	11	20	10	0	0	30	24.49	44	38.78	31	19.02	29	12	8	32	19.63	101	61.96
1	49	B	24	1.86	2	1	1	1	0	1	7	5	2600	12	100	33	23	0.8	0	7.1	3.9	10	0.69	116	139	96	1.03	26	27	0	712	0	0	0	0	0	30	16.67	52	27.98	40	21.51	32	14	9	40	21.51	127	68.28
2	32	B	32	1.96	1	*	1	1	0	1	15	8	3300	12	37	55	34	3.3	2	5.09	2.9	11	0.6	86	140	57	1.39	35	8	0	1068	14	12	0	10	2	31	22.35	53	33.52	41	20.92	35	14	8	59	30.1	170	86.73
1	44	A	24	1.72	1	*	1	1	0	1	13	7	1600	12	26	51	51	2.7	1	6.8	3.1	12	0.83	123	145	64	1.3	37	34	0	820	8	8	0	10	2	34	18.09	54	26.6	40	23.26	28	14	8	34	19.77	101	58.72
1	44	O	23	1.8	1	*	1	1	1	1	9	7	2500	9	58	115	80	0.9	0	5.3	2.2	11	0.63	93	142	64	1.27	36	17	0	770	3	4	0	10	0	29	18.47	52	31.85	36	20	34	14	8	42	23.33	116	64.44
2	49	B	19	1.48	2	�๰�������	1	1	0	1	13	8	2600	9	48	61	18	2.2	1	8.4	2	7	0.4	83	135	54	1.43	33	26	1	717	4	6	0	0	1	36	16.41	51	28.21	37	25	27	11	9	46	31.08	112	75.68
1	46	O	21	1.7	2	1,2	2	2	0	1	16	7	6000	10	136	17	14	0.8	0	6.3	3.7	36	2.4	173	139	85	1.09	29	47	0	1135	26	24	0	10	2	30	13.47	52	22.28	39	22.94	34	15	8	34	20	95	55.88
1	47	1	25	1.8	2	1	1	1	0	1	19	10	3100	9	38	47	22	2.1	1	5.6	2.6	33	1.9	154	131	69	1.21	28	223	3	571	3	12	0	10	1	23	19.21	47	28.25	35	19.44	33	16	10	35	19.44	106	58.89
1	51	O	24	1.64	2	2	1	1	1	1	23	11	2300	10	47	45	30	6.6	3	7.8	2.6	2	0.4	101	125	29	2.38	64	112	1	720	9	9	0	10	1	28	15.76	48	28.8	43	26.22	33	16	9	40	24.39	104	63.41
1	50	A	26	1.98	1	*	1	1	0	1	21	12	3100	10	54	30	16	1.5	0	5.6	2.8	9	0.7	89	137	53	1.46	32	39	0	794	4	6	0	0	0	34	15.14	53	25.95	39	19.7	31	15	11	60	30.3	178	89.9
2	37	A	21	1.55	1	*	1	1	0	1	31	12	5000	11	92	105	61	27.2	15	5.7	3.1	14	0.8	59	136	23	3.06	61	11	1	812	13	22	10	10	0	26	13.64	47	26.7	35	22.58	28	15	11	25	16.13	94	60.65
1	43	A	24	1.87	1	*	1	1	0	1	12	8	1900	10	53	35	26	1.6	0	6.1	2.7	16	0.7	80	136	60	1.35	31	17	1	752	9	15	0	10	1	23	16.57	42	25.97	46	24.6	30	13	10	39	20.86	90	48.13
1	56	A	21	1.65	1	*	1	1	0	1	8	5	3700	15	127	26	12	0.6	0	7.3	4.3	13	0.9	151	140	83	1.11	36	6	0	691	0	0	0	0	0	34	14.52	51	26.34	36	21.82	39	15	10	48	29.09	124	75.15
1	55	B	25	1.8	1	*	1	1	0	1	7	5	2400	15	93	29	30	1.1	0	6.9	4.2	11	1	113	143	112	0.95	26	5	0	803	1	0	0	0	0	27	15.79	53	26.32	41	22.78	37	16	9	37	20.56	112	62.22
1	54	A	22	1.58	1	*	1	1	1	1	6	5	3000	15	57	39	38	0.7	0	6.9	3.9	14	0.81	92	142	101	1	26	12	0	812	0	0	0	10	0	29	17.32	48	27.37	40	25.32	26	14	8	40	25.32	118	74.68
1	58	B	25	1.97	1	*	1	1	1	1	13	6	1800	11	23	66	50	1.4	1	6.5	2.9	13	0.59	90	137	47	1.58	32	19	0	860	16	16	0	20	2	31	24.49	53	34.01	48	24.37	31	13	8	34	17.26	116	58.88
1	48	O	21	1.67	1	*	1	1	1	1	7	6	2100	10	167	22	15	0.9	0	6.5	3.7	15	0.58	93	142	77	1.13	30	75	0	1063	6	6	0	10	1	30	15.73	49	30.9	41	24.55	33	14	8	36	21.56	120	71.86
1	47	B	21	1.74	1	*	1	1	0	1	10	6	3400	15	62	32	28	1.1	0	6.5	3.3	10	0.7	97	140	68	1.24	33	31	0	645	0	0	0	0	0	25	14.95	44	26.8	31	17.82	33	15	10	56	32.18	134	77.01
1	47	B	26	1.79	2	1	1	1	0	2	12	7	500	8	20	23	14	1.9	1	5.4	3.4	3	0.7	96	147	62	1.31	34	91	0	983	14	13	20	0	0	31	13.27	50	23.7	44	24.58	31	13	8	50	27.93	143	79.89
1	42	AB	29	2.02	1	*	1	1	0	1	12	7	2600	14	53	64	60	1.6	1	6.9	2.8	9	0.64	72	138	59	1.36	38	7	1	919	4	6	0	10	0	31	12.94	53	21.76	42	20.79	36	16	9	45	22.28	112	55.45
1	59	B	25	1.75	2	1+2	1	1	0	1	15	10	6600	12	177	49	29	4.1	1	6.1	2.7	16	0.69	433	137	57	1.39	28	67	1	563	15	15	0	7	0	32	15.22	55	27.72	48	27.43	33	17	11	63	36	140	80
1	54	1	27	2.01	1	*	1	1	0	1	17	11	1100	9	23	48	20	2.6	1	5.6	2.5	10	0.7	89	137	36	1.98	50	313	0	1029	20	20	20	20	0	23	13.71	51	22.86	46	22.89	32	16	8	56	27.86	160	79.6
2	43	A	22	1.4	1	*	1	1	0	1	26	11	17700	11	124	39	24	41	25	5.6	2.3	22	0.8	98	145	47	1.57	63	211	7	618	10	10	0	0	0	25	22.22	44	32.72	44	31.43	31	13	10	29	20.71	89	63.57
2	45	A	22	1.53	1	*	1	1	0	1	29	13	4200	9	28	112	80	43.5	21	6.5	2.9	9	0.9	93	124	36	2.02	46	64	2	698	10	15	0	0	1	30	16.88	52	34.38	39	25.49	25	13	8	28	18.3	82	53.59
1	37	A	23	1.84	1	*	1	1	0	2	41	13	5000	10	58	102	70	37	18	5.3	3.1	46	2.76	117	130	26	2.65	49	103	1	745	13	11	10	0	1	33	13.92	53	25.26	36	19.57	33	16	9	33	17.93	104	56.52
1	52	A	19	1.64	1	*	1	1	0	1	7	5	4000	15	105	21	18	1.2	0	6.9	3.8	13	1	88	144	96	1.03	27	5	0	770	0	0	0	0	0	27	17.46	44	29.1	28	17.07	27	12	8	25	15.24	74	45.12
1	52	O	21	1.76	1	*	1	1	0	1	18	12	5000	10	72	205	124	4.7	2	6.4	2.3	15	0.7	125	136	40	1.82	37	109	1	623	12	12	0	10	1	26	16.33	50	26.53	33	18.75	36	16	8	37	21.02	94	53.41
1	36	B	25	1.94	1	*	1	1	0	1	9	5	5700	16	106	28	25	1.4	0	6.9	3.9	12	0.8	89	140	82	1.11	29	20	0	866	0	3	0	0	0	39	16.18	55	28.92	36	18.56	31	14	10	45	23.2	132	68.04
1	50	B	21	1.78	1	*	1	1	0	1	10	6	2300	10	56	26	16	1	0	5.7	2.7	11	0.6	104	141	69	1.22	33	12	0	829	3	4	0	10	1	33	18.03	53	30.05	35	19.66	33	13	10	46	25.84	134	75.28
1	21	B	27	2.05	1	*	1	1	1	1	10	6	3100	13	80	47	48	2.2	0	8	4.4	10	0.8	126	140	66	1.26	29	9	0	1155	1	10	0	10	0	33	17.9	53	28.4	36	17.56	32	14	8	60	29.27	152	74.15
1	42	A	21	1.63	1	*	1	1	0	1	10	7	1700	12	44	33	30	1.6	1	6.2	3.1	13	0.3	115	141	57	1.39	38	28	0	680	0	2	0	10	1	32	18.79	56	29.53	35	21.47	30	15	8	45	27.61	119	73.01
1	45	O	24	1.65	2	2	1	1	0	1	15	8	2700	11	32	35	22	2.9	1	4.7	2.6	12	0.74	283	138	50	1.51	33	66	0	807	6	8	0	10	2	31	17.68	47	25.97	32	19.39	24	11	7	37	22.42	115	69.7
2	28	B	21	1.6	1	*	1	1	0	1	31	12	6400	10	135	31	21	20.7	6	6.2	2.9	5	0.5	118	139	22	3.16	45	171	0	578	9	16	0	0	0	23	16.37	42	25.73	35	21.88	26	14	7	36	22.5	90	56.25
2	20	B	24	1.74	1	*	1	1	1	1	13	8	2900	11	49	36	30	1.3	0	6.2	2.3	7	0.5	71	141	42	1.72	45	6	0	666	6	10	0	10	0	25	15.33	42	26.67	32	18.39	24	12	7	30	17.24	75	43.1
1	30	B	22	2.01	1	*	1	1	0	1	17	9	3500	12	56	50	39	3.1	1	6	2.5	7	0.6	106	137	43	1.68	38	70	0	838	2	10	0	10	0	34	17.02	54	28.19	34	16.92	34	14	10	32	15.92	87	43.28
1	42	O	22	1.79	1	*	1	1	0	1	10	5	3100	12	73	36	31	1.6	1	6.1	3.8	12	0.8	79	144	77	1.16	30	13	0	740	2	0	8	0	0	35	17.55	50	27.66	40	22.35	39	14	9	50	27.93	144	80.45
1	50	O	22	1.82	1	*	1	1	0	1	10	5	3200	13	72	33	23	1.4	0	6.2	3.5	8	0.9	130	140	73	1.18	30	51	0	825	0	0	0	0	0	29	13.5	50	28.22	37	20.33	35	15	9	29	15.93	98	53.85
1	46	O	24	1.84	1	*	1	1	0	1	6	5	6100	14	113	19	16	1.2	0	6.2	3.7	13	0.8	97	141	101	1	27	19	0	766	0	0	0	0	0	31	18.98	52	31.39	28	15.22	39	15	9	40	21.74	121	65.76
1	41	A	29	2.07	1	*	1	1	0	1	9	5	3900	13	57	94	70	2.1	1	6.5	3.2	12	0.62	95	140	57	1.39	35	7	0	898	5	4	0	20	0	29	15.09	49	29.88	40	19.32	35	15	10	57	27.54	162	78.26
1	44	AB	22	1.84	1	*	1	1	0	1	14	6	1700	13	14	33	33	2.4	1	7.3	3.9	17	0.75	87	139	60	1.34	37	21	0	754	8	8	0	20	2	39	17.86	56	29.59	37	20.11	36	13	10	58	31.52	145	78.8
1	53	O	19	1.53	1	*	1	1	1	1	11	9	3000	8	38	19	11	2	1	6.8	4.7	25	1.5	155	139	53	1.46	38	114	1	964	23	25	0	10	2	26	22.08	40	34.42	41	26.8	37	16	9	20	13.07	72	47.06
1	56	B	23	1.82	1	*	1	1	0	1	13	8	2400	10	25	76	46	2.6	1	5.6	2.6	18	1.2	206	135	46	1.59	41	15	0	822	31	3	0	10	2	30	20.22	50	33.88	37	20.33	34	17	8	42	23.08	115	63.19
1	51	O	27	2.04	1	*	1	1	0	1	15	8	3500	14	41	39	34	5.1	0	6.7	3.4	13	0.7	133	138	60	1.35	30	43	0	918	5	9	0	10	1	29	13.64	54	24.68	44	21.57	33	16	10	40	19.61	108	52.94
2	35	A	23	1.56	1	*	1	1	0	1	9	8	3100	8	68	38	14	0.6	1	6.6	2.2	7	0.4	94	137	67	1.25	27	25	1	778	12	22	0	10	0	27	15.74	48	26.9	39	25	28	14	9	34	21.79	94	60.26
1	53	AB	30	1.93	1	*	1	1	1	1	11	7	2500	9	84	68	43	0.6	0	7.2	2.4	10	0.7	87	137	54	1.44	33	19	1	727	6	6	0	0	0	37	15.68	55	26.49	41	21.24	33	15	10	48	24.87	120	62.18
1	53	AB	22	1.72	1	*	1	1	1	1	15	11	1400	10	34	56	51	9.1	2	6.1	2.7	12	0.5	108	135	40	1.81	40	12	0	814	10	10	0	10	2	29	17.44	51	29.65	39	22.67	34	14	10	38	22.09	114	66.28
1	48	B	22	1.76	2	1	1	1	0	1	14	10	8100	12	130	68	62	2.4	1	6.8	1.8	12	0.7	233	120	53	1.46	31	8	2	751	14	12	0	0	0	24	16.3	47	27.17	40	22.73	32	14	9	48	27.27	114	64.77
1	37	O	22	1.64	1	*	1	1	0	1	21	8	6200	10	177	177	94	17.5	11	7.8	3	9	0.54	86	136	59	1.36	37	20	3	770	0	0	0	0	0	31	16.99	49	26.14	35	21.34	29	11	9	48	29.27	122	74.39
2	59	O	27	1.65	1	*	1	1	0	1	21	9	2700	8	36	33	12	7.6	3	6.1	3.7	7	0.58	86	139	41	1.86	40	93	0	698	6	10	0	20	2	32	13.69	54	25	43	26.06	36	13	10	46	27.88	144	87.27
1	50	O	27	2.04	1	*	1	1	0	1	17	10	2400	11	37	60	38	2.5	1	5.5	2.3	8	0.8	98	135	43	1.7	49	97	0	866	6	10	0	10	1	33	17.31	59	30.77	49	24.02	32	15	9	48	23.53	137	67.16
1	54	B	24	1.67	1	*	1	1	0	1	22	12	4000	12	63	33	16	4.8	2	6.4	3.4	25	1.17	114	139	40	1.82	41	168	1	750	15	16	0	20	2	27	16.36	49	26.06	39	23.35	34	13	9	40	23.95	116	69.46
1	43	A	23	1.72	1	*	1	1	0	1	21	11	6100	11	36	63	47	8.5	5	5	3.2	10	0.75	114	125	37	1.94	52	4	4	1008						25	14.75	47	28.96	41	23.84	34	16	9	30	17.44	115	66.86
1	40	AB	25	2.09	1	*	1	1	1	1	27	12	9700	11	63	127	89	35.5	20	5.09	2.7	14	0.8	105	129	39	1.86	45	8	3	710	11	13	10	10	0	33	15.98	48	28.99	40	19.14	34	13	10	48	22.97	150	71.77
1	40	A	25	1.93	1	*	1	1	1		34	10	2600	10	35	63	21	33.2	20	5.8	2.4	35	3	128	129	36	2.03	54	71	4	826	48	52	0	10	3	28	16.08	46	27.64	35	18.13	34	11	9	40	20.73	110	56.99
1	40	A	25	1.87	1	*	1	1	0	1	28	12	6200	9	107	74	25	23.1	12	5.2	3	12	1.13	144	135	40	1.81	41	128	1	788	13	17	0	30	0	22	13.46	45	26.92	38	20.32	29	15	9	50	26.74	128	68.45
1	56	A	18	1.57	1	*	1	1	0	1	28	13	12700	8	47	71	31	8.1	2	5.09	1.7	19	0.7	101	120	21	3.28	42	60	7	750	23	24	0	20	2	27	21.47	48	31.64	27	17.2	29	13	8	36	22.93	91	57.96
1	47	B	25	1.97	1	*	1	1	0	1	7	5	4600	17	100	38	54	0.9	0	7	4.2	11	0.97	101	141	93	1.04	28	6	0	816	0	0	0	10	0	30	15.88	47	27.65	36	18.27	34	16	8	34	17.26	98	49.75
2	30	O	20	1.63	1	*	1	1	0	1	6	5	2400	12	75	20	17	0.5	0	6.1	3.6	9	0.5	91	140	90	1.06	29	14	0	990	6	9	0	0	0	28	12.5	46	26.7	26	15.95	24	11	7	32	19.63	84	51.53
1	57	A	32	2.01	2	1	1	1	1	1	11	6	2100	10	50	35	25	1.6	1	7	3.2	9	0.8	111	135	65	1.27	32	49	0	800	14	29	0	10	1	30	15.48	49	29.76	44	21.89	33	14	8	32	15.92	84	41.79
1	57	B	25	1.6	1	*	1	1	0	1	8	6	4400	14	102	38	34	0.9	0	6.4	3.5	14	0.8	93	137	82	1.12	27	21	0	534	0	0	0	0	0	26	18.71	48	32.75	39	24.38	32	18	10	27	16.88	78	48.75
2	40	B	23	1.57	1	*	1	1	0	1	9	6	2700	11	93	37	24	1.2	0	6.8	3.1	13	0.7	83	141	69	1.22	31	13	0	577	3	6	0	0	0	26	12.2	47	22.44	32	20.38	29	12	7	25	15.92	66	42.04
1	56	O	24	1.8	1	*	1	1	0	1	8	6	3400	14	69	38	20	1.2	0	6.3	3.9	12	0.84	99	140	85	1.09	27	7	0	630	6	8	0	10	1	27	22.02	49	33.33	35	19.44	21	12	8	30	16.67	86	47.78
2	49	A	24	1.62	1	*	1	1	0	1	8	6	1700	10	54	37	28	0.6	0	5.7	2.8	12	0.54	82	137	72	1.19	31	53	0	755	2	6	0	10	0	26	19.61	46	33.99	36	22.22	30	15	9	30	18.52	82	50.62
1	45	B	27	1.93	1	*	1	1	0	1	9	6	2100	12	94	32	19	1.9	1	6.2	3.2	9	0.65	121	142	70	1.21	30	15	0	803	2	0	0	10	0	30	18.07	51	27.71	37	19.17	32	11	8	31	16.06	85	44.04
1	51	O	25	1.76	1	*	1	1	0	1	7	5	5000	14	167	39	34	0.8	0	7	3.7	15	0.95	82	138	95	1.03	29	11	0	789	0	0	0	0	0	32	13.73	52	26.8	38	21.59	38	14	9	37	21.02	92	52.27
1	50	A	26	1.87	1	*	2	2	0	1	6	5	3400	14	81	27	15	0.9	0	6.7	4	12	0.9	101	143	104	0.98	25	6	0	826	0	0	0	0	0	34	16.84	51	31.05	39	20.86	38	12	9	40	21.39	91	48.66
2	38	B	22	1.59	1	*	1	1	0	2	9	9	7100	10	259	42	34	3.9	2	4.2	2.5	7	0.5	91	128	70	1.21	36	9	7	1016	80	58	0	14	3	18	19.51	37	28.66	33	20.75	25	14	8	14	8.81	36	22.64
1	58	A	22	1.69	1	*	2	2	0	1	6	7	3000	13	164	39	39	0.5	0	6.6	4.1	14	0.72	126	142	118	0.92	25	7	0	721	0	0	0	0	0	29	18.79	47	28.48	34	20.12	37	12	9	36	21.3	90	53.25
2	53	O	26	1.69	1	*	1	1	0	1	8	6	1500	12	98	40	29	0.7	0	6.1	3.9	13	0.68	176	139	106	0.97	27	13	0	813	2	2	0	10	0	29	18.01	47	30.43	37	21.89	30	14	9	37	21.89	105	62.13
1	58	A	23	1.61	1	*	1	1	1	1	8	6	2800	8	56	36	13	0.8	0	6.2	3.3	10	0.8	89	139	71	1.2	32	283	0	674	8	8	0	0	1	29	15.58	49	28.14	36	22.36	35	12	8	31	19.25	93	57.76
1	60	AB	28	1.97	1	*	1	1	0	1	7	6	2400	11	71	25	18	0.7	0	6.5	3.3	13	0.98	99	140	90	1.06	29	29	0	867	20	18	0	10	1	25	18.07	46	32.53	36	18.27	33	16	10	41	20.81	115	58.38
1	57	B	28	1.85	1	*	2	2	0	1	9	6	6800	14	76	45	13	1.6	0	6.7	3.2	16	0.68	99	141	62	1.31	34	38	0	807	6	8	0	10	1	30	15.03	53	26.59	49	26.49	32	16	10	39	21.08	123	66.49
1	50	O	27	2.11	1	*	1	1	0	1	10	5	2000	12	44	28	19	1.9	1	6.3	3.9	11	0.85	91	139	70	1.22	30	16	0	974	6	4	0	10	0	36	16.57	57	26.63	43	20.38	35	16	10	76	36.02	201	95.26
1	56	B	20	1.62	1	*	2	2	1	1	13	8	1500	8	31	24	17	2.9	1	5.7	3.3	13	0.55	123	138	65	1.28	30	172	1	810	8	10	0	10	3	30	15.98	52	28.35	45	27.78	33	13	8	41	25.31	126	77.78
2	21	A	24	1.83	1	*	1	1	0	1	13	8	1400	11	20	109	43	2.3	1	6.2	3.5	8	0.6	80	139	58	1.38	29	43	1	945	16	16	0	10	5	26	16.18	46	28.9	39	21.31	30	13	8	32	17.49	95	51.91
1	57	A	22	1.73	1	*	1	1	1	1	10	7	1200	10	37	37	20	1	0	5.9	2.8	11	0.6	90	139	57	1.39	35	38	0	818	5	8	0	7	1	28	14.67	53	23.37	48	27.75	35	16	8	42	24.28	128	73.99
2	43	O	23	1.61	1	*	1	1	0	1	15	7	800	7	22	21	16	2.3	1	5.3	3.3	27	0.96	73	142	57	1.4	32	151	0	815	5	4	0	10	1	34	15	54	28	39	24.22	29	12	8	36	22.36	115	71.43
1	44	B	22	1.76	1	*	1	1	0	1	15	9	5200	11	53	57	30	4.1	1	5.9	3.1	10	0.7	111	139	55	1.42	35	94	1	785	6	6	0	10	1	31	15.89	56	29.14	45	25.57	34	14	9	45	25.57	146	82.95
2	56	B	32	1.75	1	*	1	1	0	1	9	7	5200	12	99	39	30	1	0	6.3	3.2	19	0.7	85	136	68	1.23	30	13	0	1122	14	12	0	10	0	35	18.27	54	28.43	44	25.14	32	19	11	41	23.43	124	70.86
2	55	O	19	1.49	1	*	1	1	1	1	13	8	2300	8	46	22	12	2.1	1	6	4	11	0.7	142	137	71	1.19	26	137	1	785	10	12	10	5	0	23	17.37	42	30.54	36	24.16	29	10	7	36	24.16	90	60.4
1	51	AB	20	1.79	1	*	1	1	0	1	15	9	2500	11	59	57	14	3.4	2	5.9	2.8	12	0.6	83	136	56	1.4	34	26	4	870	6	8	0	16	1	29	16.77	50	26.95	37	20.67	36	15	9	47	26.26	115	64.25
2	40	A	22	1.58	1	*	1	1	0	1	23	10	5800	8	52	63	29	29	13	7.2	3	22	1.2	125	134	43	1.7	43	35	1	803	16	21	0	0	2	31	18.13	50	30.99	45	28.48	30	15	8	31	19.62	91	57.59
1	54	AB	27	1.94	1	*	1	1	0	1	17	10	1600	11	60	61	35	3.1	1	6.6	2.2	8	0.6	85	136	41	1.76	44	72	0	795	9	12	0	10	1	27	16.11	49	27.78	36	18.56	26	12	6	34	17.53	106	54.64
1	49	A	28	2.08	1	*	1	1	0	1	24	10	2600	8	47	45	15	9.4	4	6.6	3.1	13	0.7	110	135	33	2.16	45	876	1	969	14	20	0	20	1	37	12.36	62	23.6	53	25.48	29	15	10	62	29.81	189	90.87
2	52	O	27	1.82	1	*	1	1	0	1	34	13	10500	7	39	130	65	35.3	21	4.3	2.6	22	0.9	284	152	31	2.29	42	215	1	846	12	18	0	0	2	30	17.93	55	30.98	39	21.43	26	15	10	34	18.68	105	57.69
1	40	A	28	1.93	1	*	1	1	1	1	29	13	1700	8	47	46	35	28.3	15	5.9	2.7	17	1.2	177	124	33	2.17	39	45	1	911	35	33	15	10	0	30	18.69	47	29.8	45	23.32	30	14	9	42	21.76	130	67.36
1	37	A	25	1.94	2	1	1	1	1	2	37	11	4600	10	65	83	46	13.6	8	6.1	2	8	6.1	155	131	38	1.87	42	178	8	786	9	15	0	10	0	32	22.79	50	32.35	42	21.65	33	14	10	43	22.16	110	56.7
1	45	O	21	1.66	1	N	1	1	1	1	44	10	4200	8	56	107	84	52.9	30	5.8	3	88	3.1	366	134	28	2.48	56	100	3	868	20	32	0	10	1	36	15.58	54	31.82	36	21.69	29	13	10	41	24.7	118	71.08
2	22	A	40	2.23	1	*	1	1	0	1	28	13	4100	7	55	36	18	19.5	7	5.9	2.5	16	1	165	134	31	2.27	46	192	2	765	21	18	0	10	1	31	18.13	52	33.33	42	18.83	27	15	9	44	19.73	118	52.91
2	50	B	28	1.94	1	*	1	1	0	1	28	11	3000	9	44	177	29	23.2	12	5.5	3.2	10	0.7	71	133	22	3.09	77	74	1	826	10	10	0	20	1	29	15.44	52	28.19	43	22.16	30	15	9	34	17.53	112	57.73
1	44	O	30	2.19	1	*	1	1	0	1	28	13	4300	9	76	209	59	16.1	9	6.1	2.3	11	0.76	64	129	25	2.77	68	22	1	1202	52	60	40	0	3	34	15.46	60	28.87	48	21.92	36	13	9	74	33.79	203	92.69
1	48	AB	23	1.77	1	*	1	1	1	1	44	14	3300	8	61	50	30	37.4	27	5.09	3.1	58	3.64	196	126	25	2.77	74	1839	1	377						27	14.75	52	28.42	41	23.16	32	15	10	38	21.47	123	69.49
2	34	AB	22	1.61	1	*	1	1	0	1	6	6	3900	10	177	16	8	0.6	0	6.3	3.6	8	0.5	107	138	87	1.08	29	10	1	795	3	0	0	0	0	30	15.54	51	26.42	35	21.74	30	16	9	30	18.63	78	48.45
1	51	A	26	1.85	1	*	1	1	0	1	9	5	2300	12	56	45	43	0.8	0	5.9	3.7	15	0.83	83	140	70	1.21	27	18	0	719	0	0	0	0	0	32	17.86	55	31.43	40	21.62	32	16	9	39	21.08	98	52.97
1	45	A	29	1.91	2	*	1	1	0	1	33	11	8900	10	149	132	72	28.5	14	5.7	2	15	1.3	138	134	25	2.82	51	15	1	817	8	18	0	10	0	23	21.88	50	32.03	44	23.04	34	18	10	28	14.66	88	46.07
1	59	O	25	1.75	1	*	1	1	0	1	13	8	1300	10	36	52	30	1.8	1	6.1	2.1	7	0.7	105	140	51	1.5	36	183	0	1059	14	15	20	6	0	36	15.12	55	27.33	43	24.57	34	12	8	45	25.71	128	73.14
1	44	B	23	1.75	1	*	1	1	1	1	24	11	5100	9	77	95	43	20.6	10	7	2.7	12	0.8	159	128	41	1.76	50	28	2	891	14	20	0	10	0	41	16.97	61	32.12	47	26.86	36	15	9	60	34.29	140	80
1	55	B	27	1.83	1	*	1	1	1	1	29	11	4900	10	70	245	102	26.4	14	7.4	3.5	7	0.7	52	139	26	2.57	53	100	3	809	35	34	0	10	1	31	14.21	50	25.14	42	22.95	26	14	9	33	18.03	105	57.38
1	32	A	23	1.72	1	*	1	1	0	1	41	12	7700	9	27	367	267	22.5	14	5.3	3.1	20	2	174	135	31	2.27	54	1423	9	953	5	20	0	2	0	31	17.32	52	27.93	38	22.09	27	14	9	44	25.58	125	72.67
1	59	B	21	1.5	1	*	1	1	1	1	32	12	1400	9	51	94	39	30.7	17	5.8	2.2	27	1.6	146	129	40	1.81	36	110	1	737	10	12	0	0	1	35	20.33	54	31.32	47	31.33	26	12	8	47	31.33	133	88.67
2	46	O	23	1.61	1	*	2	2	0	1	12	6	2900	12	44	36	21	1.7	1	5.8	2.7	7	0.4	76	140	51	1.49	36	134	0	806	40	8	0	0	0	28	14.12	50	24.29	36	22.36	32	15	9	43	26.71	111	68.94
2	51	A	23	1.49	1	*	1	1	0	1	7	6	1600	9	55	38	13	0.9	0	6.7	3.6	9	0.49	94	141	95	1.03	27	19	0	895	12	12	0	10	2	28	21.39	45	30.06	33	22.15	31	12	7	33	22.15	87	58.39
1	48	AB	20	1.64	1	*	1	1	1		11	7	2100	10	52	29	12	1.3	1	7.3	3.6	14	0.72	89	136	57	1.38	33	65	2	1554						28	17.07	42	29.27	32	19.51	31	9	9	42	25.61	113	68.9
2	45	O	24	1.6	1	*	1	1	0	1	14	8	1400	7	43	51	32	1.3	0	5.5	2.4	11	0.5	100	138	42	1.74	36	41	0	820	5	12	0	0	0	26	13.22	47	25.86	40	25	25	13	8	38	23.75	119	74.38
1	49	B	22	1.88	1	*	1	1	0	1	11	7	1400	12	34	162	73	1.1	0	6.3	2.7	9	0.7	137	138	54	1.45	36	41	0	710	5	8	0	10	0	34	12.66	50	28.48	31	16.49	27	13	7	43	22.87	140	74.47
2	53	B	28	1.74	1	*	1	1	0	1	14	8	3300	10	47	232	145	1.6	1	6.5	2.4	7	0.5	126	137	44	1.65	35	46	0	686	4	6	0	10	1	25	18.35	49	30.38	38	21.84	29	14	8	37	21.26	104	59.77
1	47	1		1.7	1	*	1	1	0	1	21	9	3300	8	76	43	8	5.8	3	5.8	3.8	13	0.4	121	132	34	2.07	72	78	0	855	12	18	10	10	0	22	19.54	37	32.18	41	24.12	33	15	9	32	18.82	99	58.24
2	54	A	22	1.51	1	*	1	1	0	1	18	9	1800	9	21	33	25	5.4	1	6.3	3.4	15	0.5	77	138	46	1.59	35	118	0	676	9	12	0	20	3	24	16.25	44	25.63	45	29.8	28	15	9	38	25.17	120	79.47
1	53	A	26	1.81	1	*	1	1	0	1	20	11	2700	9	81	39	22	3.8	2	6.5	3	6	0.73	191	138	33	2.13	50	188	0	659	10	12	0	20	0	27	14.93	50	24.88	40	22.1	29	16	7	47	25.97	122	67.4
1	58	A	23	1.82	1	*	1	1	0	1	19	11	2300	10	11	52	53	3.3	2	6.7	2.1	10	0.9	132	130	35	2.03	42	21	1	815	18	22	0	20	3	28	12.64	56	19.78	46	25.27	34	16	8	51	28.02	130	71.43
2	56	O	21	1.41	1	*	1	1	1	1	16	10	4100	9	24	25	12	4.5	2	5.5	3.7	13	0.8	71	139	52	1.48	40	334	2	825						29	19.61	45	33.33	36	25.53	34	11	8	41	29.08	107	75.89
1	31	O	27	1.86	1	*	1	1	0	2	18	10	4500	11	41	77	37	2.8	1	6.7	2.2	7	0.7	83	138	36	2	42	248	1	825	6	12	0	10	0	36	17.93	53	28.26	37	19.89	29	13	8	54	29.03	132	70.97
1	45	B	19	1.56	1	*	1	1	1		29	13	4900	8	51	21	10	6.3	5	8.3	3.3	76	1.93	157	143	32	2.2	57	281	4	749	55	70	8	52	7	33	13.78	57	26.02	42	26.92	35	15	9	52	33.33	137	87.82
2	39	A	19	1.6	1	*	1	1	0	1	28	13	4800	10	49	57	47	25.8	14	7.3	2.6	12	2.7	134	134	30	2.39	56	112	1	1040	73	90	0	20	4	34	16.74	58	28.84	40	25	31	15	10	53	33.13	147	91.88
2	46	O	19	1.64	1	*	1	1	1	1	27	11	2600	7	29	74	67	33.6	20	4.4	2.8	19	0.66	124	131	39	1.84	44	31	1	1153	132	118	0	58	9	32	13.66	47	26.71	43	26.22	34	12	7	37	22.56	146	89.02
2	33	A	31	1.86	1	*	1	1	0	1	26	10	1300	9	29	63	58	17	7	6	2.9	12	0.7	92	123	29	2.43	80	219		754	23	28	0	10	3	31	17.03	55	28.02	38	20.43	32	13	7	54	29.03	157	84.41
2	33	2	23	1.79	1	*	1	1	0	1	27	12	11000	10	355	369	298	27.9	14	6.3	3	2	0.5	120	141	23	2.09	40	59	0	725	2	10	0	10	0	31	18.18	49	27.27	34	18.99	28	12	7	31	17.32	94	52.51
2	54	A	22	1.55	1	*	1	1	1	1	41	13	6300	9	17	66	41	28.2	15	6.7	3.1	40	2.89	105	136	32	2.22	48	2585	11	529	12	14	0	10	2	26	17.65	51	29.41	33	21.29	26	14	7	40	25.81	107	69.03
1	50	A	22	1.71	1	*	1	1	0	1	31	11	4200	8	66	72	26	26.9	14	6.1	2.9	34	1.28	166	137	4	2.11	180	777	2	776	26	25	0	10	0	31	17.88	57	28.49	42	24.56	33	15	9	61	35.67	153	89.47
1	47	O	21	1.68	1	*	1	1	1	1	9	7	1400	10	34	29	21	1.3	1	6	3.4	13	0.7	127	136	71	1.19	29	18	0	881	11	12	0	10	1	29	16.77	46	29.68	36	21.43	31	13	7	24	14.29	79	47.02
1	49	A	22	1.77	2		1	1	0	1	6	11	1800	11	29	48	27	4.3	2	5.4	2.1	12	0.7	97	130	42	1.73	41	21	0	1045	21	30	20	20	1	30	12.85	50	25.14	38	21.47	31	12	8	37	20.9	92	51.98
2	45	A	30	1.86	1	*	1	1	0	1	40	12	28600	7	32	116	72	34	18	4.09	2.4	24	3.6	144	136	7	1.94	180	48	4	398	18	17	0	10	0	27	19.15	49	32.62	43	23.12	30	18	10	31	16.67	92	49.46
2	48	A	33	1.92	1	*	1	1	0	1	15	10	7500	8	61	51	23	20	7	5.09	3	19	0.27	138	139	35	2.03	38	256	0	971						31	16.56	55	28.03	45	23.44	32	15	8	38	19.79	117	60.94
1	54	B	21	1.71	1	*	1	1	0	1	16	8	3500	10	52	91	52	3.5	2	6.9	2.6	9	0.7	90	136	49	1.52	35	25	0	923	9	6	0	0	0	40	21.25	56	36.25	36	21.05	34	12	8	35	20.47	124	72.51
2	52	A	23	1.42	1	*	1	1	0	1	22	9	5100	11	57	27	18	7.1	3	6.1	3.6	4	0.42	135	134	36	2.02	58	262	1	773	15	18	0	20	2	28	17.79	47	30.06	35	24.65	30	13	8	28	19.72	79	55.63
1	57	O	30	1.89	1	*	1	1	0	1	16	9	2700	14	47	56	28	3.5	1	5.4	2.5	8	0.7	104	139	47	1.58	42	27	0	911	33	31	0	10	1.5	34	14.15	56	25.94	39	20.63	36	14	9	61	32.28	138	73.02
2	46	O	23	1.67	1	*	1	1	0	1	25	10	5900	7	37	62	26	13.9	6	6	2.8	20	0.31	117	141	34	2.06	39	75	1	740						31	13.37	51	22.46	44	26.35	33	15	10	41	24.55	113	67.66
1	57	A	25	1.77	2	2	1	1	0	1	17	10	3500	12	73	41	29	4.3	1	6.9	2.5	11	0.52	144	139	48	1.56	44	84	0	844	14	14	0	10	1	38	18.02	56	30.23	45	25.42	35	13	9	65	36.72	146	82.49
2	52	2	25	1.58	1	*	1	1	0	2	40	12	2900	9	27	76	30	36.3	14	6.4	4.2	45	2.7	111	135	25	2.72	50	821	1	835	24	26	0	10	2	20	11.35	45	29.19	43	27.22	24	17	9	27	17.09	88	55.7
1	36	A	24	1.76	1	*	1	1	1	1	27	11	7600	10	95	70	51	26.3	13	5.2	3.3	25	0.6	209	133	35	2.08		536	2	905	16	30	0	0	0	22	16.23	47	25.13	45	25.57	32	17	7	48	27.27	126	71.59
1	36	O	27	1.99	1	*	1	1	1	1	42	11	31600	9	102	164	61	45.4	28	5.2	2.9	178	8.6	246	132	36	2	49	1600	3	784	18	24	0	10	1	32	13.51	55	24.32	48	24.12	35	13	8	67	33.67	169	84.92
1	53	B	24	1.84	1	*	1	1	1	1	10	7	3900	11	105	53	36	0.9	0	7.5	2.9	10	0.73	115	137	63	1.3	35	19	0	738	3	3	0	0	0	35	20.51	56	28.21	44	23.91	33	16	10	52	28.26	128	69.57
1	45	B	17	1.47	2	2	1	1	0	2	24	12	1100	8	15	28	27	10.6	5	7.6	3.6	16	0.6	158	133	27	2.53	55	114	0	520	20	25	0	20	2	36	16.77	57	30.54	43	29.25	31	12	8	52	35.37	118	80.27
1	45	O	18	1.53	1	*	1	1	0	1	42	11	28200	9	34	94	39	37.2	31	6.2	3.5	92	1.9	94	134	56	4.73	5	616	2	572	32	30	0	20	2	30	16.94	55	26.45	43	28.1	33	14	8	69	45.1	190	124.18
1	45	B	35	2.08	1	*	1	1	0	1	21	10	2400	10	39	80	34	4.1	1	6.1	1.9	3	0.7	179	131	33	2.19	41	31		780	31	30	0	10	3	32	15.23	54	23.86	43	20.67	33	14	9	39	18.75	98	47.12
2	48	AB	22	1.53	1	*	1	1	0	1	15	8	9400	10	37	995	443	6.1	6	4.9	3.3	14	0.6	127	139	78	1.15	33	40	3	690	18	18	0	10	2	28	18.38	49	27.03	36	23.53	32	14	9	27	17.65	90	58.82
1	53	O	19	1.67	2	2	1	1	0	1	12	7	2800	8	20	40	18	2	1	6.3	3.2	10	0.6	225	140	57	1.4	32	51	1	747	8	8	0	0	2	25	18.32	49	32.06	42	25.15	29	15	9	34	20.36	105	62.87
1	46	B	26	2	1	*	1	1	0	1	14	10	1100	10	23	51	33	2	1	5.5	2.5	11	0.55	82	141	45	1.66	43	53	0	803	5	5	0	10	2	35	16.15	59	33.08	47	23.5	31	15	6	79	39.5	206	103
1	46	A	20	1.67	2	1	1	1	0	1	14	13	6400	9	37	84	46	9.6	5	4.9	3.2	14	1.41	144	138	28	2.5	71	44	5	528	12	16	0	20	2	29	16.15	51	28.65	34	20.36	27	12	7	37	22.16	104	62.28
1	46	B	23	1.54	1	*	1	1	1	1	20	12	2100	10	56	33	24	4.5	1	6.3	3	5	0.5	86	136	35	2.06	50	14	1	978	16	23	0	17	2	38	19.54	58	29.89	45	29.22	30	12	8	51	33.12	136	88.31
2	44	AB	26	1.62	2	N	2	2	0	1	39	11	9500	8	135	96	69	49	33	7.2	2.9	27	0.6	103	126	25	2.68	77	174	2	641	18	16	0	0	0	30	23.17	53	35.98	46	28.4	28	15	10	37	22.84	125	77.16
2	56	B	26	1.68	1	*	1	1	0	1	9	5	2200	13	65	26	17	1.1	0	6.5	3.6	17	0.72	85	142	69	1.22	29	63	0	760	0	0	0	0	0	30	15.76	51	31.52	38	22.62	29	16	9	34	20.24	88	52.38
1	50	A	27	1.9	1	*	1	1	0	1	6	5	2700	15	164	30	32	0.8	0	7.4	4	14	0.9	104	139	115	0.93	26	18	0	620	0	0	0	0	0	28	16.23	50	28.8	37	19.47	32	15	9	28	14.74	88	46.32
1	58	A	22	1.7	1	*	1	1	0	1	8	5	2100	13	74	43	59	1.2	0	6.2	3.9	14	0.81	152	138	81	1.12	31	11	0	698	0	0	0	0	0	30	16.47	50	29.41	37	21.76	38	12	8	37	21.76	100	58.82
1	59	AB	20	1.61	1	*	1	1	0	1	8	5	2600	13	42	33	35	1.2	0	6.6	3.5	18	0.9	144	141	64	1.28	29	13	0	925	0	0	0	0	0	25	19.4	47	35.07	34	21.12	28	15	9	28	17.39	101	62.73
1	51	AB	27	1.83	1	*	1	1	0	1	11	6	1100	12	27	29	23	1.4	1	5.7	3.1	3	0.64	112	140	60	1.34	33	27	0	691	6	6	0	0	1	33	18.9	55	29.88	44	24.04	30	15	10	52	28.42	120	65.57
1	47	A	23	1.91	2	1	1	1	0	1	11	8	2600	10	38	39	39	1.2	0	5.9	2.6	22	1.1	280	133	64	1.29	29	38	0	911	30	20	20	0	0	33	15.46	53	26.57	39	20.42	37	15	8	47	24.61	125	65.45
1	47	B	23	1.78	2	1	1	1	0	1	14	9	3900	13	53	57	43	2.8	1	5.2	2.4	16	0.8	146	137		1.45	36	74	1	951	10	19	0	10	0	28	16.67	47	29.76	30	16.85	28	13	8	35	19.66	95	53.37
1	47	B	25	1.89	2	2	1	1	1	1	13	8	6200	11	19	29	23	2.1	1	6.5	3.2	13	0.7	110	141	56	1.39	35	10	0	1035	28	44	0	10	3	35	19.46	51	29.73	25	13.23	30	12	8	59	31.22	136	71.96
2	46	A	20	1.45	2	2	1	1	1	2	12	11	2100	8	24	19	13	2	1	5.5	3	9	0.71	131	139	54	1.45	30	95	1	698	8	10	0	10	1	32	18.52	50	32.1	38	26.21	28	11	6	36	24.83	107	73.79
1	56	A	25	1.82	2	1	1	1	0	1	13	11	2300	15	68	33	16	3.6	1	6	2.7	4	0.77	87	141	45	1.64	45	31	0	976	5	6	0	20	1	32	15.38	54	30.77	32	17.58	33	14	9	54	29.67	132	72.53
1	47	B	23	1.78	1	*	1	1	0	1	24	12	2700	8	42	48	22	8.8	2	6.2	2.5	11	0.7	253	133	29	2.38	55	53	1	914	80	30	0	20	2	33	15.83	52	30.22	40	22.47	39	12	9	44	24.72	129	72.47
1	46	A	26	1.85	1	*	1	1	1	1	17	10	3200	12	35	76	49	2.9	2	5.8	2.2	7	0.6	118	142	45	1.62	41	86	0	894	4	11	0	0	1	33	21.02	52	32.95	42	22.7	35	15	9	38	20.54	104	56.22
1	55	A	27	1.93	1	*	1	1	0	1	16	10	1800	12	47	30	25	3.4	1	6.5	3.2	11	0.5	99	136	49	1.54	35	109	0	730	4	12	0	10	1	30	14.21	53	26.84	40	20.73	37	16	8	59	30.57	140	72.54
2	58	A	24	1.57	1	*	1	1	1	1	34	15	4600	9	36	150	89	39.5	21	5.5	2.7	64	1.1	215	133	22	2.97	180	95	2	853	51	82	10	19	3	26	9.95	44	23.04	33	21.02	27	13	9	32	20.38	91	57.96
2	40	O	18	1.52	1	*	1	1	1	1	26	12	3700	8	28	51	36	14.6	4	6.8	2.8	13	0.5	159	143	29	2.41	49	262	0	970	20	30	0	30	4	40	14.21	58	25.26	44	28.95	30	14	9	55	36.18	136	89.47
2	36	A	19	1.44	1	*	1	1	0	1	9	5	4000	10	41	26	18	1.5	0	6.5	3.9	8	0.6	97	141	79	1.14	29	5	0	605	2	2	0	0	0	31	14.01	46	23.67	28	19.44	33	11	8	28	19.44	65	45.14
2	60	O	20	1.42	1	*	1	1	0	1	8	7	1900	10	74	29	16	1.1	0	5.2	3	21	0.8	94	142	83	1.11	29	32	0	669	7	7	0	10	1	22	18.78	40	30.39	33	23.24	29	12	6	21	14.79	57	40.14
1	54	A	22	1.77	1	*	1	1	0	1	40	13	8900	10	73	161	88	36.5	19	6.8	3.2	36	4.3	96	127	16	4.28	69	229	1	767	26	32	0	30	2	25	19.66	43	32.02	30	16.95	33	14	7	26	14.69	71	40.11
1	59	B	24	1.62	1	*	1	1	1	1	9	7	3700	10	78	54	44	1.1	0	6.3	3	12	0.9	86	141	68	1.23	27	35	0	684	3	5	0	0	0	36	16.97	53	26.06	35	21.6	44	12	9	36	22.22	98	60.49
1	59	A	23	1.75	1	*	1	1	0	1	7	5	4200	15	82	23	25	1	0	6.9	3.9	15	0.94	91	141	88	1.07	29	15	0	766	5	6	0	10	1	32	16.95	51	28.25	37	21.14	35	13	9	32	18.29	95	54.29
1	55	B	21	1.68	1	*	1	1	0	1	9	6	3600	12	56	33	24	1.4	1	7	3.4	22	1	119	139	83	1.11	33	9	1	769	4	4	0	10	0	32	16.67	51	30.36	35	20.83	38	12	9	32	19.05	106	63.1
1	46	O	21	1.71	1	*	1	1	1	1	7	5	1700	10	85	42	26	1.1	0	7.1	4.1	10	0.7	113	140	96	1.03	26	27	0	949	30	30	0	14	2	32	11.32	56	23.27	43	25.15	34	17	11	60	35.09	149	87.13
1	49	B	20	1.56	2	2	1	1	1	1	14	8	1900	9	41	28	21	1.7	1	6.7	3.5	21	1	171	129	45	1.64	35	20	2	960	55	48	0	20	3	29	17.95	47	30.77	40	25.64	36	13	10	39	25	110	70.51
1	42	A	25	1.84	1	*	1	1	0	1	15	7	2500	9	26	53	43	2.3	1	6.6	2.6	11	0.8	95	141	44	1.67	40	40	0	1031	24	28	0	0	2	31	18.13	54	30.05	41	22.28	33	18	10	46	25	131	71.2
1	48	B	25	1.73	1	*	1	1	0	1	14	9	2400	10	58	49	9	1.4	1	6.9	1.8	12	0.63	75	137	43	1.71	47	35	1	740	9	12	0	10	1	23	21.35	45	32.02	41	23.7	29	15	9	39	22.54	115	66.47
2	29	B	23	1.61	1	*	1	1	0	1	35	12	4800	9	66	103	45	30.9	17	4.3	3.5	44	3.34	124	132	20	3.47	180	284	1	448	10	7	20	0	2	31	18.06	47	32.64	29	18.01	29	12	7	30	18.63	87	54.04
1	54	B	23	1.82	2	1	1	1	1	1	8	5	2800	14	69	33	32	1.3	0	7.4	4.3	10	1	122	141	70	1.22	28	25	0	715	0	0	0	0	0	27	14.94	42	27.01	44	24.18	34	15	9	31	17.03	89	48.9
1	47	O	26	1.73	2	2	1	1	0	1	11	6	5000	9	59	48	38	1.5	0	5.5	3.1	12	0.9	145	135	64	1.29	29	88	0	735	15	15	0	10	1	30	14.57	52	29.14	40	23.12	29	13	9	30	17.34	87	50.29
1	55	O	24	1.76	1	*	1	1	0	1	12	7	2300	12	40	27	12	1.1	0	5.7	3.4	11	0.87	79	143	74	1.18	27	38	0	1017	25	20	0	20	2	34	20.38	46	33.76	38	21.59	34	13	8	44	25	97	55.11
1	56	AB	29	1.77	1	*	1	1	1	1	14	8	3700	13	66	60	36	2.4	1	7.5	3.2	14	0.9	120	135	55	1.43	33	29	0	1045	11	13	0	64	6	33	16.67	53	26.34	46	25.99	28	15	9	50	28.25	123	69.49
1	52	B	23	1.69	2	1	1	1	0	1	13	8	3400	8	36	63	60	1.5	0	5.7	2.2	12	0.8	147	136	50	1.51	38	65	1	805	16	3	0	0	2	23	19.62	44	34.18	36	21.3	31	15	10	24	14.2	72	42.6
1	54	O	25	1.83	2	1.2	1	1	1	1	14	10	3000	11	54	35	18	2.6	1	5.3	2.9	5	0.68	102	139	55	1.43	32	23	1	912	6	6	0	10	0	37	16.18	57	30.64	36	19.67	40	12	9	65	35.52	172	93.99
1	52	A	24	1.83	1	*	1	1	1	1	9	5	3500	13	111	32	6	1.2	0	7.4	3.9	11	0.73	147	141	75	1.17	29	24	0	705	2	4	0	0	0	27	16.75	52	26.9	40	21.86	33	16	9	44	24.04	132	72.13
1	56	AB	26	1.81	1	*	1	1	0	1	13	9	4000	12	81	63	31	1.9	1	5.5	1.9	11	0.8	90	137	62	1.31	27	94	1	800	2	2	0	20	1	36	18	55	28.5	40	22.1	34	15	10	40	22.1	115	63.54
1	57	A	18	1.57	2	2	1	1	1	1	10	7	6300	10	62	132	64	6.5	4	6.3	1.9	10	0.67	415	127	51	1.5	35	68	0	780	12	10	0	10	1	32	17.24	51	24.63	34	21.66	32	13	8	37	23.57	86	54.78
1	45	3	25	1.79	1	*	1	1	0	1	7	5	3900	14	178	25	24	0.6	0	6.3	3.6	7	0.7	102	143	88	1.07	30	37	0	698					0	28	16.2	45	29.05	38	21.23	39	15	10	38	21.23	111	62.01
1	58	O	26	1.82	1	*	1	1	0	1	7	6	2400	14	83	27	14	0.8	0	6.6	3.3	16	0.62	92	141	87	1.08	29	42	0	800	4	4	0	0	0	37	19.42	57	28.16	45	24.73	54	17	11	62	34.07	168	92.31
1	45	AB	28	1.98	1	*	2	2	0	1	7	5	3400	12	137	28	15	0.6	0	6.8	3.6	17	0.95	92	139	84	1.1	28	14	0	758	0	0	0	0	0	30	14.29	53	29.81	45	22.73	34	19	11	42	21.21	115	58.08
2	59	O	23	1.49	1	*	1	1	1	1	9	6	3100	12	107	36	5	0.8	0	6.6	3.2	12	0.8	93	141	85	1.09	36	38	0	761	9	5	0	10	1	33	14.62	54	25.15	40	26.85	27	14	6	39	26.17	117	78.52
1	58	A	26	1.81	2	2	1	1	0	1	7	5	4700	14	132	46	46	0.9	0	6.8	4	13	0.95	248	136	82	1.11	29	5	0	628	0	0	0	0	0	34	15.1	55	28.13	40	22.1	35	14	9	45	24.86	114	62.98
2	54	A	22	1.49	2	1	1	1	0	1	8	6	2400	11	69	49	46	1.4	0	6.7	3.8	8	0.6	146	141	88	1.07	28	12	0	750	4	4	0	0	0	30	16.57	50	27.07	43	28.86	29	14	9	32	21.48	94	63.09
1	54	A	23	1.64	2	1	2	P	0	1	10	6	4000	14	39	62	62	1.9	1	5.8	2.9	24	0.9	236	133	75	1.15	28	541	0	749	6	8	10	0	0	25	14.29	48	27.14	37	22.56	33	15	9	29	17.68	95	57.93
1	48	A	25	1.87	1	*	1	1	0	1	7	5	2200	13	174	24	16	0.9	0	5.9	3.7	9	0.8	102	139	94	1.04	26	29	0	881	1	0	0	0	0	32	14.61	55	28.65	34	18.18	40	15	10	42	22.46	113	60.43
1	51	A	26	1.92	1	*	2	2	0	1	8	5	2800	12	99	52	33	0.7	0	8.19	4	14	1.1	172	139	85	1.1	30	38	0	734	0	0	0	0	0	32	15.15	53	26.26	43	22.4	32	14	9	34	17.71	98	51.04
1	49	B	23	1.68	1	*	1	1	0	1	8	5	10500	15	277	31	25	1.3	1	6.8	3.8	5	0.52	93	135	87	1.08	32	2	8	756	0	0	0	0	0	28	16.2	51	27.37	38	22.62	27	15	10	45	26.79	115	68.45
1	54	A	29	1.94	1	*	1	1	0	1	12	6	4000	11	58	42	26	1.8		6.8	2.7		0.97	110		57	1.37	36	44		663	42	44	0	20	2	26	14.81	44	25.4	38	19.59	31	14	10	43	22.16	114	58.76
1	53	A	25	1.89	1	*	1	1	1	1	9	5	1200	11	27	28	20	1.1	0	6	3.7	10	0.69	99	142	72	1.19	28	4	0	761	9	10	0	10	1	32	11.18	53	26.09	41	21.69	36	16	9	51	26.98	126	66.67
1	53	O	23	1.8	2	1	1	1	0	1	12	9	3400	12	61	52	47	1.4	1	6.3	2.1	9	0.5	261	133	54	1.45	33	8	0	711	2	4	0	10	1	36	15.17	55	26.54	33	18.33	39	15	9	51	28.33	132	73.33
1	50	B	21	1.83	1	*	1	1	1	1	10	8	2600	12	39	49	29	1.2	0	5.8	2.7	12	0.7	75	139	67	1.25	31	82		693	4	0	0	0	1	29	18.52	52	26.98	34	18.58	34	17	9	36	19.67	118	64.48
1	53	B	26	1.97	1	*	1	1	0	1	10	8	1400	13	22	21	14	2.9	0	5	3.1	12	0.8	94	140	59	1.35	35	11	0	684	0	0	0	0	1	29	20.25	52	32.91	39	19.8	34	15	9	47	23.86	131	66.5
1	50	B	25	1.71	1	*	1	1	1	1	12	9	3200	12	26	37	30	3.6	1	6.6	2.7	13	0.6	138	137	45	1.64	42	47	0	683	25	15	0	30	2	32	23.08	51	32.97	41	23.98	30	13	8	40	23.39	102	59.65
1	51	AB	26	2.01	1	*	1	1	1	1	11	8	1900	11	30	68	41	1.3	0	7.2	2.6	10	0.7	97	139	59	1.34	31	46	1	823	20	24	0	0	1	35	13.86	55	25.74	36	17.91	36	16	8	48	23.88	136	67.66
2	49	O	23	1.52	1	*	1	1	0	1	7	7	2100	10	71	30	20	0.7	0	6.7	3.5	23	1	94	142	89	1.06	28	8	0	781	8	10	0	0	0	29	18.64	51	29.94	35	23.03	26	13	7	34	22.37	89	58.55
1	58	AB	27	1.96	1	*	1	1	0	1	13	9	16900	12	106	26	13	5.6	4	5.6	3.6	47	4.88	183	136	38	1.88	44	119	4	665	19	17	20	0	1	37	16.57	55	28.4	43	21.94	33	12	9	34	17.35	100	51.02
1	53	A	28	1.89	2	1	1	1	0	1	11	7	4100	14	57	30	28	1.6	0	6	3.6	11	0.66	80	142	91	1.06	30	34	0	752	0	2	0	10	1	29	17.2	50	32.48	32	16.93	31	13	9	30	15.87	109	57.67
1	60	B	27	1.8	1	*	1	1	0	1	11	7	2900	12	55	63	37	1.3	1	6.1	2.3	13	0.48	103	140	63	1.28	33	20	0	831	2	4	0	10	1	23	15.98	47	26.63	47	26.11	35	16	10	45	25	129	71.67
2	36	B	22	1.69	1	*	1	1	1	1	8	7	1000	10	55	80	63	1	1	6.2	3.2	7	0.69	109	142	73	1.17	33	26	0	591	2	4	0	5	0.5	26	16.85	45	26.09	32	18.93	26	14	8	34	20.12	103	60.95
1	60	A	21	1.6	1	N	1	1	1	1	14	7	2100	12	41	52	37	2.4	1	6.3	3	11	0.6	92	143	55	1.42	33	23	0	645	19	20	0	0	2	33	15.5	55	24.5	35	21.88	32	13	9	42	26.25	102	63.75
2	51	AB	20	1.48	2	2	2	P	0	1	18	8	1900	8	31	27	14	1.2	0	5.7	2.8	19	2	257	137	49	1.52	32	204	0	810	15	18	20	6	0	29	15.93	52	26.92	45	30.41	33	17	10	31	20.95	92	62.16
1	56	O	18	1.57	1	*	1	1	0	2	19	8	9400	9	154	24	10	1.7	1	6.1	3.5	35	2	129	131	58	1.38	48	216	11	712	10	6	0	10	1	27	18.08	41	29.94	45	28.66	38	10	7	39	24.84	114	72.61
1	58	AB	24	1.7	2	1	2	2	0	1	17	9	2800	11	75	68	64	4.3	3	6	2.1	14	0.74	302	126	56	1.4	34	85	1	790	3	6	0	10	0	36	16.46	57	25.95	45	26.47	40	15	10	45	26.47	128	75.29
1	57	A	23	1.62	1	*	1	1	0	1	17	8	2800	12	49	57	41	2.7	2	8.19	4.1	11	0.87	316	134	39	1.86	36	98	0	656	6	14	0	0	1	34	16.25	53	30	39	24.07	34	14	9	49	30.25	127	78.4
1	56	A	21	1.65	1	*	1	1	0	1	25	12	3500	8	77	33	13	7.4	3	5.5	2.9	13	0.6	76	133	27	2.62	47	451	2	834	13	16	0	20	1	28	15.76	53	27.88	45	27.27	28	14	9	35	21.21	116	70.3
1	53	A	19	1.72	2	1.2	1	1	1	2	17	10	4100	11	38	44	36	5.4	2	5.7	3.7	17	0.7	176	122	54	1.44	33	17	4	860	40	34	0	30	3	28	15.53	46	27.4	40	23.26	31	13	9	32	18.6	99	57.56
1	37	A	18	1.65	1	*	1	1	0	1	16	13	1200	8	32	49	11	3.7	1	4.7	2.8	6	0.6	76	127	29	2.39	48	162	0	842	10	16	0	30	1	27	14.17	43	24.17	33	20	40	14	8	44	26.67	123	74.55
1	52	A	24	1.79	1	*	1	1	0	1	22	10	2300	9	26	176	69	10.2	5	5.9	3.4	9	0.7	78	134	27	2.54	57	64	1	900	11	12	0	20	2	29	22.62	49	33.33	41	22.91	34	15	10	35	19.55	106	59.22
1	50	A	24	1.67	1	*	1	1	1	1	16	10	2800	12	59	53	36	3.8	3	6.4	2.3	11	0.62	92	141	48	1.53	40	66	2	817	5	10	0	20	1	28	17.88	51	26.82	44	26.35	28	15	9	37	22.16	95	56.89
1	54	B	19	1.6	1	*	1	1	0	1	40	11	7500	11	64	71	66	36.3	20	5.4	3.4	66	3.1	165	131	27	2.57	58	142	1	948	24	39	0	10	2	26	14.53	52	27.33	36	22.5	30	14	9	38	23.75	102	63.75
1	56	B	28	1.9	1	*	2	2	1	1	8	6	2.2	12	50	23	12	1	0	5.7	3.1	9	0.7	93	142	72	1.2	31	65	0	930	9	10	0	10	1	25	17.9	49	30.86	42	22.11	31	16	9	28	14.74	86	45.26
1	55	A	28	1.96	2	1	1	1	1	1	10	6	3500	15	65	35	34	1.5	0	6.9	3.6	15	0.9	122	136	68	1.24	30	8	1	638	0	0	0	0	0	29	18.09	48	26.06	44	22.45	38	15	10	22	11.22	75	38.27
1	47	A	24	1.71	1	N	1	1	0	1	7	5	4600	15	95	46	56	1.1	0	6.7	3.7	9	0.8	107	140	91	1.06	31	15	0	830	0	0	0	0	0	23	23.23	44	34.19	40	23.39	34	17	10	33	19.3	89	52.05
1	51	O	25	1.93	1	*	1	1	0	1	7	5	7300	15	208	28	33	0.9	0	8	4.4	12	0.8	92	141	99	1.01	28	20	0	639	0	0	0	0	0	30	13.48	48	23.48	31	16.06	30	14	8	32	16.58	87	45.08
1	45	O	26	5.82	1	*	1	1	0	1	6	5	5000	14	173	26	25	0.3	0	5.7	3.4	10	0.8	67	140	108	0.97	26	5	0	659	2	2	0	10	0	30	15.05	49	17.2	38	6.53	34	15	10	34	5.84	99	17.01
1	50	A	26	1.93	1	*	1	1	0	1	7	5	4800	15	117	29	27	1	0	7.6	4.4	11	0.73	86	142	90	1.05	30	24	0	747	2	4	0	10	0	27	14.58	50	22.5	40	20.73	31	19	10	25	12.95	78	40.41
1	56	B	20	1.53	1	*	1	1	1	1	11	6	4200	11	113	67	57	1.2	1	6.3	2.8	11	0.7	130	138	55	1.4	33	21	0	823	3	8	0	10	0	24	16.3	44	27.72	33	21.57	32	13	9	34	22.22	83	54.25
2	57	A	21	1.58	1	*	1	1	0	1	12	8	1700	10	52	28	20	2.2	1	5.8	3.3	17	0.6	94	143	70	1.21	28	54	1	826	6	5	0	10	1	25	15.08	38	27.14	35	22.15	29	12	8	30	18.99	82	51.9
1	60	A	24	1.84	2	1,2	1	1	0	1	14	9	4600	12	115	51	16	3.8	3	7.6	2.8	111	1.03	84	137	69	1.21	30	65	0	943	22	20	0	20	2	31	16.77	54	30.54	41	22.28	35	15	10	34	18.48	89	48.37
1	50	O	23	1.71	1	*	1	1	0	1	19	10	3200	12	80	209	81	4.9	4	8.3	3.2	16	0.96	109	130	46	1.69	43	69	2	805	6	6	0	10	1	25	17.05	42	26.7	36	21.05	33	12	7	21	12.28	71	41.52
1	50	A	26	1.89	2	2	1	1	1	1	18	10	3400	9	33	45	37	5.5	3	5.8	3.4	23	1.2	217	125	35	2.04	42	79	2	1180	23	28	0	20	3	23	19.08	46	33.55	38	20.11	36	15	9	40	21.16	98	51.85
2	57	B	29	1.79	1	*	1	1	0	1	20	10	3900	11	48	69	43	6.4	3	7.2	2.4	14	1.1	130	137	46	1.61	37	43	0	766	74	79	20	20	0	27	11.44	50	25.37	37	20.67	27	14	10	35	19.55	83	46.37
2	56	B	27	1.66	1	*	1	1	0	1	45	12	8100	9	57	125	70	43	27	5.4	2.8	52	4.4	300	119	12	5.51	180	1345	1	880	24	29	10	10	0	22	19.32	45	26.14	38	22.89	33	16	9	26	15.66	72	43.37
1	46	B	29	2.11	1	*	2	P	0	1	48	15	11600	14	50	156	142	13.1	7	3.9	2.7	23	2.6	142	135	20	3.46	84	120	2	738	14	23	0	0	0	25	20.1	50	28.35	46	21.8	36	15	8	30	14.22	99	46.92
1	52	A	27	1.96	1	*	1	1	0	1	7	5	4500	15	138	37	64	1	0	7.4	4	23	0.8	89	141	82	1.1	29	8	0	703	0	0	0	0	0	33	16.09	51	28.74	38	19.39	35	14	10	46	23.47	117	59.69
2	52	B	26	1.66	1	*	2	2	0	1	10	6	3200	11	154	27	13	1.4	1	6.8	3.2	9	0.6	79	142	71	1.21	32	82	0	741	4	12	0	0	0	30	17.2	46	26.11	44	26.51	32	14	10	37	22.29	95	57.23
1	50	B	29	1.99	1	*	1	1	1	1	12	6	1900	13	38	50	36	1.7	1	6	3.2	13	0.7	131	141	55	1.42	35	21	0	1178	10	14	0	10	1	32	18.29	53	29.14	44	22.11	35	17	11	56	28.14	168	84.42
1	41	AB	28	2.11	2	1	1	1	0	1	9	6	5400	12	76	65	50	1	0	6.1	3	9	0.9	124	137	63	1.3	32	5	0	915	10	9	0	10	1	34	14.88	56	25.12	49	23.22	35	15	10	39	18.48	112	53.08
2	60	B	25	1.52	2	2	1	1	0	1	9	6	5000	10	173	89	54	1.3	1	7.1	2.9	11	0.41	113	140	71	1.21	32	139	0	961						30	18.13	55	29.12	48	31.58	26	16	8	33	21.71	118	77.63
1	57	A	22	1.58	1	*	1	1	0	1	7	5	5200	14	90	27	23	0.7	0	7.2	4.3	17	1	105	140	88	1.07	29	14	0	769	2	0	0	10	0	31	13.13	47	26.88	33	20.89	36	12	8	33	20.89	90	56.96
2	41	O	24	1.59	1	*	1	1	1	1	8	5	2600	10	47	57	12	0.7	0	6.6	3.7	10	0.36	73	139	72	1.19	32	67	0	743	3	3	0	10	1	34	21.74	55	31.06	34	21.38	28	14	7	36	22.64	106	66.67
1	56	A	27	1.86	2	1	2	2	0	1	7	5	4200	12	104	26	12	0.5	0	6.4	3	10	0.59	127	140	83	1.11	29	56	0	988	10	9	0	10	0	35	17.61	56	27.27	43	23.12	36	14	10	53	28.49	135	72.58
1	51	2	26	1.79	1	*	1	1	0	1	11	7	2300	10	79	25	9	0.8	0	6.5	3.3	27	1.4	96	142	85	1.08	26	22	0	810	4	8	0	0	0	25	14.37	43	24.14	42	23.46	36	13	10	43	24.02	119	66.48
1	56	AB	28	1.92	2	1,2	1	1	1	1	15	9	1300	10	27	43	30	2.6	1	5.7	2.6	11	0.8	201	134	51	1.5	35	106	0	1094	40	52	0	10	3	34	15.49	56	28.17	50	26.04	30	15	9	70	36.46	185	96.35
1	47	A	27	1.82	1	*	1	1	0	1	14	9	3500	12	49	91	52	2.6	1	5.9	2.9	6	0.5	101	137	55	1.43	34	43	0	793	4	6	0	10	1	28	14.79	52	27.22	46	25.27	29	14	9	51	28.02	147	80.77
1	51	B	21	1.66	2	2	1	1	0	1	11	7	3400	12	66	27	24	2.2	1	6.6	3.1	7	0.79	248	138	72	1.2	27	31	0	912	10	9	0	10	1	29	16.2	50	30.17	41	24.7	31	16	10	41	24.7	116	69.88
2	54	A	27	1.73	1	*	1	1	0	1	14	8	3300	11	76	72	42	2.5	1	5.9	2.4	10	0.7	143	111	51	1.49	35	113	1	960	5	9	0	10	9	30	16.22	55	25.41	40	23.12	33	16	10	37	21.39	116	67.05
1	58	AB	28	2.01	1	*	2	P	0	1	12	7	2100	10	70	55	44	1.5	1	5.8	2.7	10	0.6	187	120	48	1.56	38	24	0	865	11	13	0	0	0	32	16.56	56	32.45	49	24.38	34	15	10	44	21.89	122	60.7
1	52	A	27	1.7	1	*	1	1	0	1	14	7	1500	12	31	42	29	2.2	1	6	2.8	12	0.6	93	142	52	1.46	32	30	0	741	7	8	0	0	1	29	14.08	52	23.79	44	25.88	37	14	8	38	22.35	122	71.76
1	53	AB	23	1.81	2	*	1	1	0	1	10	9	2100	9	80	66	34	2.1	1	7.3	2	14	0.74	111	136	45	1.65	36	32	0	762	20	20	0	20	1	31	17.14	51	30.86	39	21.55	33	13	10	26	14.36	96	53.04
1	51	A	29	1.66	1	*	1	1	0	1	11	7	1500	10	30	37	22	1.3	1	6.2	2.8	16	0.58	132	141	58	1.41	36	47	0	893	10	11	0	10	2	28	14.04	52	26.9	38	22.89	35	16	10	39	23.49	114	68.67
1	43	A	22	1.74	1	*	1	1	0	1	13	11	4700	8	59	36	24	2.7	2	6.4	1.7	18	0.9	129	136	42	1.77	41	172	0	805	16	12	0	10	1	37	15.79	54	22.97	37	21.26	32	13	8	56	32.18	180	103.45
1	51	1	27	1.87	1	*	1	1	1	1	16	9	2400	12	23	57	29	1.9	1	5.3	2.5	17	0.7	82	141	40	1.81	37	71	0	782	8	17	16	10	0	30	15.79	53	28.95	48	25.67	33	15	9	45	24.06	136	72.73
1	57	A	26	1.85	1	*	1	1	0	1	21	9	2700	10	31	169	44	14.7	7	5.2	2.9	11	0.8	124	142	39	1.84	36	30	1	901	18	12	0	10	2	39	18.79	58	29.7	41	22.16	34	13	9	69	37.3	181	97.84
1	52	O	27	1.83	1	*	1	1	0	1	16	9	1700	11	25	28	18	1.6	1	5.7	3.3	12	0.66	151	142	61	1.32	31	12	0	895	18	18	0	10	3	36	20.13	57	31.17	44	24.04	31	15	9	54	29.51	148	80.87
2	25	O	30	1.87	1	*	1	1	0	1	18	9	7900	9	56	48	40	3.9	2	6.3	3.8	11	0.7	114	136	32	2.19	36	4	1	737	10	14	0	0	1	28	16.77	45	30.54	39	20.86	28	14	10	30	16.04	95	50.8
2	46	B	22	1.52	1	*	1	1	1	1	18	9	2400	9	31	61	38	5.4	2	5.2	2.6	11	0.51	77	134	45	1.62	33	51	0	920	10	8	0	10	3	32	16.77	51	32.9	36	23.68	28	13	7	40	26.32	123	80.92
1	53	A	30	2.01	1	*	1	1	1	1	20	9	2600	12	46	85	54	4.7	2	6.8	2.9	14	0.66	62	141	40	1.83	36	58	0	833	15	16	20	0	1	39	16.67	59	31.03	50	24.88	38	17	10	90	44.78	201	100
1	53	A	27	1.78	1	*	1	1	0	1	23	8	4400	9	84	26	9	0.8	0	5.2	3.4	51	3.79	135	135	51	1.49	36	595	0	777	6	6	0	10	1	38	16.17	57	26.95	39	21.91	35	15	9	85	47.75	190	106.74
1	53	A	22	1.79	1	*	1	1	0	1	20	13	2600	11	30	37	6	5.5	2	6	3.4	14	0.7	83	131	33	2.15	47	85	1	855	10	16	0	10	2	25	19.43	48	29.71	41	22.91	30	12	8	41	22.91	125	69.83
1	55	O	23	1.75	2	1	1	1	0	2	21	11	3700	7	40	24	13	5	2	7	4.3	17	1.2	133	129	42	1.75	46	61	2	593	17	16	0	20	7	30	16.22	48	26.49	42	24	33	15	8	49	28	126	72
2	40	O	17	1.36	1	*	1	1	0	1	21	13	1800	8	27	44	20	15.7	6	6.4	2.7	7	0.4	160	139	20	3.37	72	5	0	760	49	60	0	40	4	30	19.88	52	31.58	42	30.88	28	14	8	46	33.82	130	95.59
1	46	AB	20	1.61	1	*	1	1	0	1	20	13	14200	8	72	112	91	33.3	24	6.7	3.3	93	1.57	148	148	25	2.73	48	551	3	565						29	20.55	55	30.82	46	28.57	31	16	9	46	28.57	150	93.17
2	56	A	25	1.76	2	���� ��	1	1	0	1	40	12	6900	8	22	98	48	32.1	16	5.3	3.6	65	2.41	122	135	16	4.26	45	150	1	599	8	5	0	20	1	27	16.58	52	28.88	34	19.32	36	15	8	28	15.91	93	52.84
1	53	AB	24	1.79	1	*	1	1	0	1	45	11	13100	10	109	92	39	37.6	19	4.2	3.2	78	3.47	117	144	26	2.67	2	32	2	550	33	27	0	20	1	29	20.25	50	28.83	41	22.91	31	16	10	41	22.91	116	64.8
2	52	AB	19	1.36	2	2	1	1	1	1	34	10	2500	10	26	68	52	20	12	5.4	3.3	64	2.34	252	130	36	1.99	44	206	4	775	17	16	0	20	2	28	11.76	47	24.06	35	25.74	30	13	8	39	28.68	91	66.91
1	56	A	19	1.77	2	1	2	2	0	1	10	6	2800	12	80	34	31	1.4	1	5.8	3.6	20	1	143	134	66	1.26	31	52	1	841	5	3	10	0	0	22	16.46	43	26.83	40	22.6	29	14	8	40	22.6	90	50.85
1	45	1	23	1.84	1	*	1	1	1	1	8	7	3300	15	44	38	31	3.1	1	6.7	4.1	10	0.7	93	142	75	1.17	31	79	0	793	0	4	0	10	0	29	19.21	50	31.79	41	22.28	30	15	9	35	19.02	91	49.46
1	57	O	17	1.5	2	N	1	1	1	1	10	8	3900	10	156	55	22	0.9	0	5.2	2.8	21	1.3	346	128	73	1.19	31	67	2	770	16	16	0	10	0.2	23	18.23	40	27.62	37	24.67	37	12	8	24	16	66	44
1	52	A	29	2.03	1	*	1	1	0	1	14	8	3100	11	61	78	40	2	1	6.4	1.9	22	0.95	96	134	45	1.62	37	18	2	848	12	18	0	10	1	24	13.97	51	24.02	43	21.18	33	19	11	41	20.2	104	51.23
2	50	A	24	1.53	2	2	1	1	1	1	15	8	1800	10	16	30	15	2.6	1	6	3.1	15	0.5	154	135	49	1.53	42	71	4	1106	18	16	0	20	2	25	14.71	45	26.47	32	20.92	29	12	7	31	20.26	72	47.06
1	59	A	27	1.87	1	*	1	1	1	1	18	10	1800	11	43	38	19	4	1	6.2	2.8	7	0.7	243	138	42	1.74	42	36	0	743	16	18	0	20	2	29	17.65	50	32.94	49	26.2	34	15	9	38	20.32	94	50.27
2	44	B	37	1.79	2	1	1	1	0	1	28	11	8400	13	68	47	37	17.5	10	5.5	3	9	0.5	204	132	32	2.21	56	9	1	605	37	32	0	10	2	24	16.09	47	28.74	34	18.99	30	15	8	17	9.5	71	39.66
1	42	O	29	2.16	1	*	1	1	0	1	7	5	4600	17	50	47	67	1.1	0	6.6	3.9	12	0.9	94	140	100	1.01	27	78	0	1014	0	5	0	0	0	30	14.2	53	23.3	46	21.3	37	17	11	31	14.35	109	50.46
2	39	A	19	1.54	1	*	1	1	1	1	6	9	3400	10	77	13	14	2	1	5.7	3.3	13	0.4	118	136	70	1.21	34	69	3	754	6	6	0	8	0	34	18.13	53	29.82	42	27.27	27	13	7	34	22.08	104	67.53
1	41	O	28	1.95	1	*	1	1	1	1	26	14	8300	9	49	55	29	10.2	5	4.9	1.9	6	0.7	98	134	22	3.09	61	161	1	793	10	20	0	10	1	40	17.84	55	28.11	48	24.62	30	12	8	45	23.08	137	70.26
1	42	A	29	2.01	1	*	1	1	0	1	37	12	4600	7	49	28	4	14	6	7.6	3.9	17	2.4	53	133	24	2.79	61	577	0	880	33	40	0	10	2	33	13.95	60	26.16	57	28.36	30	16	9	74	36.82	206	102.49
1	50	A	23	1.7	1	*	1	1	0	1	13	9	2900	10	117	45	34	2.9	1	6.1	2.7	13	0.82	225	139	65	1.28	28	259	0	1061	28	26	0	10	2	32	18.18	52	29.09	57	33.53	36	15	10	58	34.12	177	104.12
1	52	O	34	2.4	1	*	1	1	1	1	14	14	5800	9	87	83	34	25.5	14	6.5	2.5	22	2	141	131	35	2.01	67	50	3	803	29	28	0	0	1	35	16.67	54	27.62	52	21.67	38	17	12	48	20	149	62.08
2	50	AB	25	1.74	1	*	1	1	0	1	23	8	1400	11	24	33	19	1.4	0	5.8	3	11	0.7	130	139	63	1.3	30	168	0	929	7	6	0	0	2	34	20.75	53	32.08	42	24.14	31	12	8	35	20.11	100	57.47
1	57	O	24	1.75	1	*	1	1	0	1	17	12	2700	9	30	62	37	4.1	1	7	2.4	13	0.8	133	135	37	1.96	35	59	2	782	32	26	0	15	2	25	18.92	46	30.41	44	25.14	31	13	8	40	22.86	132	75.43
1	60	O	26	1.74	2	3	1	1	0	1	22	11	4800	9	119	75	32	5.8	3	6.9	2	22	1.3	109	135	43	1.71	46	119	1	611	8	12	0	20	0	37	21.69	59	32.53	46	26.44	31	12	8	47	27.01	117	67.24
1	58	O	25	1.72	2	1	1	1	0	2	38	10	4300	9	91	80	39	35.6	18	6.8	2.8	22	1.69	103	133	19	3.53	75	108	3	865	92	81	0	20	4	30	19.41	50	32.94	40	23.26	29	15	9	31	18.02	103	59.88
1	45	B	23	1.85	1	*	1	1	1	1	36	15	7700	10	67	75	52	10.2	4	7.5	4	31	3.2	113	136	37	1.96	53	1890	4	645						40	20.57	60	31.91	49	26.49	36	14	10	69	37.3	179	96.76
1	47	O	20	1.7	2	1	1	1	0	1	31	13	4300	11	55	33	6	29.9	16	5.4	2.4	11	0.58	287	131	29	2.44	59	228	4	945	15	22	0	20	1	34	16.17	53	29.34	48	28.24	35	14	10	39	22.94	139	81.76
1	59	O	26	1.94	1	*	1	1	0	1	10	6	3500	14	53	36	29	1.7	0	5.9	3.3	10	0.8	93	138	77	1.16	27	151	0	780	0	0	0	10	0	27	25.52	49	37.93	40	20.62	33	15	10	45	23.2	107	55.15
2	60	AB	23	1.62	2	1	2	2	1	1	15	10	2400	8	37	47	21	3.3	2	7.3	2.1	12	0.7	143	134	51	1.48	32	77	3	890	12	16	0	10	1	24	15.85	46	28.42	36	22.22	28	16	10	33	20.37	86	53.09
1	47	O	25	1.7	1	*	1	1	0	1	16	8	1700	9	13	36	22	2.8	1	5.8	2.9	10	0.9	110	141	42	1.73	40	97	0	1043	19	24	0	20	3	33	13.81	56	26.19	42	24.71	30	14	8	47	27.65	157	92.35
1	48	B	24	1.84	1	*	1	1	1	1	6	6	2800	14	38	64	48	1.1	0	6	3.2	10	0.6	112	139	78	1.15	29	46	0	776	0	0	0	0	0	33	12.69	51	26.4	36	19.57	34	13	9	38	20.65	107	58.15
1	56	B	21	1.68	2	1	1	1	1	2	8	5	1100	11	30	25	24	0.8	0	7	3.6	14	0.8	208	137	72	1.2	28	14	0	670	5	8	0	10	1	31	17.28	57	32.72	40	23.81	33	15	9	43	25.6	124	73.81
1	52	O	24	1.62	1	*	1	1	1	1	18	9	3500	8	21	42	20	4.5	2	4.9	2.7	8	1.2	83	143	56	1.4	34	168	1	668	8	14	0	10	1	28	15.34	53	29.55	41	25.31	31	13	7	43	26.54	139	85.8
2	41	B	17	1.36	2	2	1	1	0	1	18	9	2700	9	33	52	32	4.9	2	6.9	3	11	0.4	373	134	44	1.66	35	38	0	867	17	24	0	10	2	31	16.08	44	24.12	35	25.74	30	11	7	32	23.53	82	60.29
1	38	A	23	1.73	1	*	1	1	1	1	20	10	5800	11	74	71	39	5.3	3	8.4	3.1	11	0.9	263	127	39	1.87	40	7	0	929	22	26	0	0	2	39	19.19	56	29.65	40	23.12	33	12	7	55	31.79	137	79.19
1	30	AB	27	2.06	1	*	1	1	0	1	26	8	5800	9	178	112	65	30.9	16	6.2	3.7	6	0.6	68	139	39	1.84	39	79	1	1028	6	10	0	10	0	29	19.88	49	30.72	41	19.9	36	16	9	42	20.39	120	58.25
1	48	1	29	1.98	1	*	2	2	0	1	7	5	4400	16	124	24	24	1.1	0	7.6	4.2	24	1	137	138	113	0.95	29	3	0	770	3	4	0	0	0	30	19.43	52	31.43	46	23.23	32	15	10	40	20.2	124	62.63
1	56	A	25	1.77	1	*	1	1	0	1	7	5	4000	15	129	23	23	0.9	0	6.7	3.9	11	0.7	99	136	96	1.03	30	6	0	800	0	0	0	0	0	30	17.68	50	30.94	42	23.73	32	13	8	39	22.03	101	57.06
1	48	A	21	1.65	1	*	1	1	0	1	8	6	2000	12	85	30	24	1.1	0	6.5	4	10	0.79	94	139	82	1.11	29	13	0	893	9	6	0	10	1	30	16.48	48	32.42	28	16.97	35	12	9	39	23.64	106	64.24
1	58	A	23	1.65	2	1	1	1	1	1	10	5	4700	13	132	68	84	1.8	1	7.2	3.8	14	0.8	121	135	87	1.08	27	25	4	817	2	0	0	0	0	28	19.65	43	32.37	37	22.42	33	13	8	30	18.18	87	52.73
1	40	O	20	1.65	1	*	1	1	0	1	12	7	8400	11	129	38	17	1.6	1	6.4	3.3	11	0.9	128	137	69	1.2	31	19	0	1033	10	13	0	0	0	28	14.79	49	27.22	36	21.82	29	15	9	37	22.42	97	58.79
2	49	B	21	1.51	1	*	2	2	0	1	15	7	2500	8	26	75	28	2.9	1	6.1	2.8	20	0.8	77	138	49	1.53	39	51	0	635	10	10	0	10	1	29	16.2	55	27.93	37	24.5	29	15	8	49	32.45	127	84.11
1	48	O	24	1.85	1	*	2	2	0	1	15	8	1600	9	31	33	21	5.8	2	4.9	2.8	12	0.47	110	139	67	1.24	34	24	0	679	0	0	0	0	0	36	15.54	56	27.46	37	20	38	16	10	76	41.08	179	96.76
2	42	B	26	1.89	1	*	1	1	0	1	12	10	2800	14	39	38	28	6.6	1	5.3	2.9	7	0.42	76	141	41	1.78	40	42	0	896	14	14	0	30	2	32	18.52	53	31.48	40	21.16	28	16	10	43	22.75	115	60.85
2	55	B	23	1.63	1	*	1	1	0	1	14	10	1900	8	31	28	16	2.2	1	6.4	2.6	15	0.87	95	127	49	1.53	41	45	0	530	10	6	0	0	2	20	19.3	42	30.41	38	23.31	28	11	9	36	22.09	97	59.51
1	56	B	21	1.69	2	1	1	1	0	1	19	9	5100	8	63	75	47	4.8	2	5.8	3.3	1	1.2	138	127	57	1.39	32	92	1	1005	25	23	0	10	1	26	18.31	44	28.17	38	22.49	44	14	9	44	26.04	129	76.33
1	53	A	26	1.86	1	*	1	1	0	1	20	9	6000	9	100	30	15	1.2	1	7.6	2.4	50	2.8	90	136	59	1.36	32	20	1	1101	44	53	0	8	1	30	13.89	49	24.54	49	26.34	36	14	10	29	15.59	124	66.67
2	55	A	25	1.71	2	2	1	1	1	1	20	7	800	8	18	23	14	2.6	1	5.8	3.6	22	1.5	96	145	44	1.67	33	362	0	856	12	10	0	10	2	32	18.3	52	32.03	34	19.88	33	12	7	49	28.65	126	73.68
1	37	3	26	2.1	1	*	1	1	0	1	24	13	6100	10	47	51	28	15.7	7	5.9	2.8	15	0.8	116	131	36	1.98	50	315	2	997	6	10	0	10	1	29	18.9	55	31.71	42	20	34	16	10	38	18.1	120	57.14
1	56	A	21	1.58	1	*	1	1	0	1	21	11	2600	10	41	93	47	4.6	2	5	3.2	12	1.15	136	128	36	1.99	50	26	2	730	18	20	0	30		31	19.78	54	29.67	46	29.11	31	15	8	40	25.32	120	75.95
1	54	B	20	1.53	2	1	1	1	0	1	20	10	3200	11	76	94	19	12.8	7	7.1	2.3	17	0.53	150	137	49	1.54	39	16	3	894	15	14	0	10	1	30	17.24	51	32.18	34	22.22	35	13	7	47	30.72	111	72.55
2	33	A	25	1.71	1	*	1	1	0	1	32	12	11500	9	88	117	131	25.5	12	6.1	3	2	0.4	88	137	22	3.21	54	91	1	527	16	16	0	10	0	23	14.57	48	25.17	34	19.88	25	16	9	27	15.79	88	51.46
2	51	O	20	1.56	1	*	1	1	0	1	30	12	9900	11	105	334	47	31.4	20	4.7	2.5	19	0.83	82	131	27	2.59	56	72	2	786						34	22.14	56	31.43	35	22.44	29	13	7	43	27.56	123	78.85
2	44	AB	20	1.48	1	*	1	1	0	1	7	5	3000	13	96	28	21	1.1	0	7.8	4.4	22	0.66	89	139	93	1.05	30	5	0	680	3	0	0	10	0	29	22.16	48	34.66	34	22.97	35	12	8	24	16.22	61	41.22
2	50	B	37	1.82	1	*	1	1	0	1	11	6	2800	12	78	68	54	1.8	1	6.4	2.9	11	0.64	84	140	65	1.27	31	36	1	770	1	3	0	10	0	31	16.13	46	27.96	34	18.68	32	12	9	26	14.29	72	39.56
1	40	B	22	1.75	1	*	2	2	0	1	11	7	1100	9	36	32	22	1.7	1	6.2	3.1	7	0.57	92	140	68	1.24	32	17	1	773	8	10	0	10	2	29	17.69	54	31.29	41	23.43	31	16	8	49	28	148	84.57
2	21	B	20	1.4	1	*	1	1	0	1	23	12	4000	8	180	341	554	5.1	3	5.3	2.6	2	0.64	90	145	28	2.5	50	38	0	700	6	12	0	10	0	31	18.71	44	30.41	30	21.43	23	14	9	31	22.14	89	63.57
1	31	A	27	1.81	1	*	1	1	0	1	9	6	3600	14	98	44	13	1.4	0	6.3	3.2	8	0.5	117	136	76	1.14	30	30	0	810	4	8	0	0	0	30	19.17	52	28.5	39	21.55	30	16	9	40	22.1	107	59.12
1	53	A	20	1.65	1	*	1	1	0	1	7	5	7500	11	68	60	32	5	3	6.1	2.4	17	1.04	89	132	66	1.26	33	9	12	1059	6	8	0	10	0	34	17.01	51	27.84	42	25.45	36	12	8	49	29.7	118	71.52
1	41	B	19	1.81	1	*	1	1	0	1	7	5	3000	15	51	28	25	1.2	0	6.9	4.3	12	0.76	149	140	98	1.01	28	8	0	774	4	4	0	10	0	33	21.43	52	33.93	35	19.34	33	13	8	43	23.76	106	58.56
1	37	O	29	1.99	1	*	1	1	0	1	16	9	2700	11	48	78	52	2.9	1	5.8	1.8	12	0.6	78	138	43	1.69	2	44	0	1080	14	10	0	20	1	30	19.75	54	34.57	47	23.62	28	15	10	34	17.09	105	52.76
1	36	A	27	1.96	1	*	1	1	0	1	17	9	3400	4	69	91	75	3.8	1	6.2	2.6	7	0.65	102	139	45	1.66	37	11	0	787	2	9	0	20	0	41	16.1	58	25.85	45	22.96	33	15	8	64	32.65	186	94.9
2	45	1	28	1.65	1	*	1	1	0	1	12	5	2500	12	38	23	17	1.9	1		3.8	10	0.7	90	140	57	1.37	33	63	0	725	6	10	10	0	0	29	16.15	49	33.54	37	22.42	27	13	8	31	18.79	83	50.3
1	42	B	17	1.53	1	*	1	1	0	1	11	8	4300	10	51	132	129	8.3	2	5.2	2.8	16	0.5	170	114	65	1.28	30	3	0	586	10	10	0	10	0	21	20.5	41	30.43	30	19.61	30	16	9	24	15.69	72	47.06
1	44	B	24	1.63	1	*	1	1	0	1	9	7	2200	11	79	53	39	1.3	0	6.2	3.1	10	0.57	92	141	73	1.19	31	40	0	1000	0	0	0	7	0	28	14.81	46	28.4	38	23.31	25	13	7	21	12.88	56	34.36
1	50	O	27	1.9	2	2	2	2	0	1	7	5	2900	13	85	30	16	0.7	0	6.6	4	11	0.93	120	142	84	1.1	30	12	0	675	0	3	0	0	0	30	19.53	50	30.77	40	21.05	36	16	11	38	20	124	65.26
1	47	B	27	1.99	1	*	2	2	0	1	8	6	2500	12	84	34	37	0.6	0	6.3	3.5	16	0.9	102	140	77	1.16	28	27	1	685	1	2	0	0	0	32	18.63	48	31.68	31	15.58	34	16	10	35	17.59	103	51.76
2	46	A	22	1.62	1	*	1	1	1	1	9	6	1000	9	29	75	60	0.9	0	6.3	2.7	11	0.4	92	139	62	1.31	34	23	0	795	8	10	0	0	2	32	13.56	56	25.42	39	24.07	28	14	7	37	22.84	115	70.99
1	54	A	21	1.75	1	*	1	1	0	1	6	5	3900	14	100	31	39	0.9	0	6.1	3.5	10	0.8	92	138	116	0.93	25	7	0	1080	6	7	0	20	0	32	16.48	52	29.67	33	18.86	32	14	9	39	22.29	111	63.43
1	45	A	19	1.64	1	*	1	1	0	1	7	5	3000	13	67	22	21	0.6	0	6.9	4.2	16	1.02	80	142	80	1.13	30	26	0	1218	12	10	0	10	1	28	16.95	49	28.25	34	20.73	29	14	9	40	24.39	112	68.29
1	55	B	23	1.65	1	*	1	1	0	1	12	6	3300	11	69	42	17	1.6	1	7.9	3.2	10	0.74	203	137	53	1.46	33	32	0	564	3	5	0	10	1	36	13.87	56	24.28	33	20	32	15	8	48	29.09	138	83.64
1	51	O	24	1.85	1	*	1	1	0	1	10	6	2700	10	38	27	20	1.4	1	5.5	3	14	0.53	83	141	68	1.23	29	91	0	745	6	8	0	10	1	34	20.45	53	31.25	43	23.24	31	13	8	46	24.86	137	74.05
1	57	AB	25	1.75	1	*	1	1	0	1	7	5	3600	14	88	36	39	0.8	0	7.9	4	18	0.6	106	135	91	1.06	27	6	0	932	6	2	0	20	0	34	17.41	52	27.36	41	23.43	34	13	9	53	30.29	128	73.14
1	41	B	18	1.71	1	*	1	1	0	1	9	6	3700	15	68	22	17	1.3	0	6.4	3.7	12	0.75	91	138	75	1.17	31	15	0	775	0	0	0	0	0	33	16.67	52	25.64	33	19.3	27	13	8	51	29.82	125	73.1
1	54	2	25	1.84	1	*	1	1	0	1	15	8	3700	12	43	26	19	5	1	5.6	3.5	8	0.6	80	139	70	1.2	31	146	1	958	24	22	0	0	1	30	16.3	55	37.04	39	21.2	29	15	9	34	18.48	102	55.43
1	57	A	24	1.76	1	*	1	1	0	1	14	8	2700	13	56	39	32	2.2	1	6.1	2.5	7	0.78	94	140	50	1.49	36	32	0	855	3	3	0	10	1	34	17.12	53	33.56	40	22.73	30	14	10	47	26.7	120	68.18
1	52	O	20	1.78	1	*	1	1	1	1	14	8	1900	9	45	64	33	3.1	1	5.09	3.1	4	0.7	86	141	59	1.37	31	247	0	880	14	14	0	10	1	26	19.25	51	29.19	33	18.54	34	15	9	43	24.16	119	66.85
2	54	A	21	1.46	1	*	1	1	0	1	15	9	3900	11	29	52	30	2.7	1	5.8	2.7	13	0.7	85	135	4	1.8	34	216	1	690	18	22	20	0	1	25	17.13	47	28.18	37	25.34	28	14	8	26	17.81	78	53.42
1	49	A	22	1.76	1	*	1	1	1	2	13	8	3400	13	58	47	47	2.2	1	6.5	3	18	0.7	96	142	59	1.36	32	53	0	638	0	6	0	0	0	31	19.51	48	33.54	37	21.02	35	13	9	42	23.86	125	71.02
1	53	A	29	2.3	1	*	1	1	0	1	15	8	3200	11	63	56	36	4.1	1	5.7	2.7	16	1.3	111	140		1.35		33	0	702	26	30	0	6	1	31	17.03	54	25.27	45	19.57	37	16	10	47	20.43	153	66.52
1	50	O	21	1.68	2	1	1	1	0	1	12	9	2800	10	34	29	19	2.8	1	5.9	2.9	22	1.1	144	138	68	1.24	27	83	0	898	12	20	0	10	2	23	17.93	42	31.03	39	23.21	31	14	9	35	20.83	93	55.36
1	52	O	27	2.08	1	*	1	1	0	1	12	8	3400	12	54	51	45	1.6	0	5.7	2.7	24	0.9	85	137	56	1.4	31	14	1	950	6	6	0	0	1	33	17.39	53	31.06	42	20.19	38	15	10	55	26.44	144	69.23
1	55	O	22	1.86	2	1	2	2	1	1	7	7	2200	11	45	43	32	1.1	0	6.7	3.1	17	0.9	100	139	96	1.03	30	29	0	974	8	6	0	10	1	33	19.54	56	30.46	46	24.73	40	16	10	69	37.1	164	88.17
1	40	B	27	2.01	2	2	1	1	0	1	9	10	3300	10	35	38	28	2.3	1	5.3	3	16	1.21	368	132	49	1.53	35	59	0	1016	11	13	0	10	2	30	19.59	50	35.14	44	21.89	32	15	10	27	13.43	99	49.25
1	58	O	21	1.69	1	*	1	1	0	1	18	6	1700	10	36	42	25	1.4	0	5.4	2.8	17	1	106	142	14	1.24	29	125	0	849	28	23	20	0	0	25	18.18	46	32.12	39	23.08	39	15	9	40	23.67	107	63.31
1	54	A	25	1.84	1	*	1	1	1	1	16	8	1500	11	28	42	25	2.9	1	4.9	2.2	8	0.7	117	138	44	1.67	42	81	0	843	7	10	0	10	1	33	18.29	57	29.71	43	23.37	33	15	8	50	27.17	150	81.52
1	57	A	26	1.76	1	*	1	1	0	1	23	9	6600	8	135	56	25	2.1	1	6.1	1.1	22	2.5	193	131	49	1.54	34	116	0	1093	43	33	0	10	2	34	11.11	52	21.76	41	23.3	37	14	8	31	17.61	101	57.39
1	53	A	23	1.73	1	*	1	1	0	1	18	8	3400	12	50	33	17	1.5	0	7.1	3.7	13	0.7	99	135	47	1.57	39	321	0	793	1	8	0	10	0	31	20.75	49	33.33	39	22.54	29	13	8	51	29.48	122	70.52
1	47	B	25	1.75	1	*	1	1	0		23	10	5300	11	82	74	41	11.1	5	6.1	3.1	16	1.05	211	127	36	2.01	44	40	1	834	10	11	0	10	0	31	12.78	49	26.11	39	22.29	37	14	10	41	23.43	107	61.14
1	44	A	27	1.82	1	*	1	1	0	1	18	11	3200	11	54	84	53	4.3	2	6.5	2.2	8	0.5	79	138	42	1.74	39	17	0	706	10	12	0	10	1	36	17.11	54	29.41	41	22.53	39	12	8	45	24.73	106	58.24
1	35	A	25	2.08	1	*	1	1	0	1	30	11	2100	9	55	24	13	17.3	9	5.9	3.1	6	0.5	146	132	21	3.05	54	198	0	1075	58	64	0	20	3	34	15.38	57	25.96	43	20.67	38	16	10	57	27.4	161	77.4
2	35	A	26	1.78	1	*	1	1	0	1	40	13	12500	11	196	662	695	20.8	6	7.2	3.4	3	0.9	115	156	26	2.69	54	117	0	665	8	14	0	10	0	22	21.47	42	34.97	26	14.61	33	14	10	32	17.98	93	52.25
2	42	B	26	1.58	1	*	1	1	1	1	27	10	3500	9	36	129	71	15.3	7	4.3	2.9	9	0.4	88	128	28	2.52	91	85	1	718	9	24	0	20	1	25	14.21	49	26.4	32	20.25	26	15	8	24	15.19	79	50
1	51	O	24	1.82	2	2	1	1	1	1	41	12	5100	8	20	62	41	31.3	17	5.3	2.7	29	3.56	219	137	33	2.13	180	139	7	550						31	14.8	51	23.98	42	23.08	35	14	9	47	25.82	126	69.23
1	53	AB	25	1.82	1	*	1	1	0	1	9	5	2900	14	49	42	40	1.3	0	6.2	3.6	14	0.8	103	138	84	1.1	29	18	0	726	0	0	0	10	0	29	18.18	49	31.52	37	20.33	32	14	9	28	15.38	78	42.86
1	45	B	21	1.6	1	*	1	1	0	1	13	5	2600	14	34	68	61	1.6	0	6.1	3.5	7	0.8	95	140	52	1.47	31	8	0	925	8	10	10	6	0	28	18.01	44	34.16	37	23.13	28	12	8	26	16.25	67	41.88
1	48	A	24	1.84	1	*	1	1	0	1	10	6	5200	14	96	40	18	1.9	1	6.4	3.9	7	0.73	96	142	82	1.11	29	6	0	701	0	0	0	0	0	25	15.72	46	28.3	34	18.48	35	16	9	28	15.22	83	45.11
1	42	A	17	1.46	1	*	1	1	0	1	13	6	1700	12	55	41	32	1.4	0	6.7	3.9	13	0.88	84	141	60	1.34	35	4	0	690	8	6	0	10	2	27	23.53	44	38.56	28	19.18	34	13	8	30	20.55	75	51.37
2	57	B	22	1.52	1	*	1	1	1	2	14	8	6500	12	41	63	30	2.2	1	6.1	3.1	14	0.5	76	139	53	1.46	34	35	0	562	10	14	0	10	2	27	18.01	44	34.16	30	19.74	23	9	8	25	16.45	75	49.34
2	40	AB	17	1.28	1	*	1	1	0	1	19	8	4600	8	360	173	120	21	13	6.3	3.1	7	0.48	92	134	80	1.13	33	19	3	690	7	7	6	0	0	28	15	41	29.44	29	22.66	26	11	7	26	20.31	66	51.56
1	42	A	20	1.72	1	*	1	1	1	1	18	8	5600	12	217	114	172	12.5	7	7.4	3.4	23	0.9	151	138	101	1	31	11	1	567	8	5	0	0	0	33	16.41	51	27.69	39	22.67	34	15	10	38	22.09	92	53.49
1	42	AB	24	2.04	1	*	1	1	0	1	45	15	3000	10	11	32	21	43.4	25	4.09	2.1	22	0.54	95	135	23	2.98	78	1369	3	596	24	24	0	20	2	37	17.16	52	27.81	35	17.16	29	18	9	41	20.1	108	52.94
1	48	A	24	1.73	1	*	1	1	0	1	8	5	2000	13	58	49	34	1	0	6.6	3.7	15	0.87	83	142	77	1.15	33	7	0	890	1	3	0	10	0	34	17.47	53	30.12	43	24.86	33	14	10	50	28.9	148	85.55
1	57	A	21	1.59	1	*	1	1	0	1	11	9	1300	10	30	29	12	2.8	1	6.2	3.9	17	1.48	108	137	50	1.52	38	57	2	756	12	14	0	20	2	38	13.16	56	25.79	45	28.3	33	13	9	49	30.82	111	69.81
1	40	A	21	1.76	1	*	1	1	0	2	17	10	1200	10	25	40	22	4.7	2	5.4	2.6	9	0.6	74	141	47	1.58	33	17	0	655	12	12	0	10	2	36	19.28	55	30.72	39	22.16	31	14	8	55	31.25	135	76.7
1	50	AB	25	1.76	1	*	1	1	1	1	15	11	3500	9	62	78	49	3	2	7.1	2.6	14	1.1	87	127	59	1.36	33	30	2	700	10	10	0	0	1	31	15.87	51	24.34	46	26.14	33	13	10	31	17.61	89	50.57
1	52	B	21	1.67	1	*	1	1	0	1	8	5	2700	13	83	48	13	1	0	7.2	3.8	12	0.8	84	142	72	1.2	29	3	0	668	0	4	0	0	0	30	15.05	51	25.81	35	20.96	31	13	9	32	19.16	89	53.29
1	50	A	27	1.76	1	*	1	1	0	1	13	7	3800	12	70	77	47	1.9	1	7.1	2.7	7	0.5	139	137	57	1.39	36	70	1	690	0	4	0	0	0	28	16.97	52	29.7	40	22.73	29	18	10	49	27.84	155	88.07
1	51	A	23	1.74	2	1	1	1	1	1	9	7	2300	12	58	54	57	1.2	0	6.7	2.6	11	0.8	286	136	70	1.22	30	23	0	784	2	4	0	0	0	28	16.25	50	32.5	42	24.14	34	14	8	41	23.56	116	66.67
1	42	A	21	1.72	1	*	1	1	0	1	13	8	1600	9	20	58	42	2	1	5.2	3.2	12	0.64	92	139	52	1.47	34	62	0	910	12	14	0	10	2	33	16.39	55	26.23	32	18.6	35	17	14	58	33.72	151	87.79
1	52	AB	24	1.81	1	*	1	1	1	1	10	7	1300	9	49	34	14	1.2	0	6.4	2.7	10	0.6	91	140	61	1.32	29	38	0	713	2	4	0	10	0	32	11.24	56	25.84	42	23.2	32	13	8	60	33.15	172	95.03
1	50	B	25	1.66	2	2	1	1	0	1	19	9	2200	13	31	54	28	4.6	1	4.8	2.4	6	0.4	113	134	53	1.46	32	39	0	858	5	8	0	10	1	30	16.11	54	27.78	36	21.69	30	16	10	31	18.67	98	59.04
1	51	O	25	1.91	1	*	1	1	0	1	16	9	4800	10	155	51	24	3.5	2	6.8	2.1	14	1	89	139	52	1.48	36	48	0	740	37	36	0	20	2	34	16.42	61	29.85	46	24.08	29	15	8	65	34.03	189	98.95
1	48	AB	29	1.95	1	*	1	1	0	1	18	9	2300	10	57	69	34	4.5	2	5.8	2.2	9	0.76	80	138	45	1.63	36	92	1	1060	18	20	0	10	1	32	19.64	54	31.55	44	22.56	31	14	8	39	20	112	57.44
1	25	B	36	2.33	1	*	1	1	0	1	25	10	2300	11	58	50	20	4.9	1	7.4	4.1	8	0.7	88	140	23	2.98	70	56	0	479	7	20	0	10	0	34	14.8	54	26.02	48	20.6	31	14	9	66	28.33	172	73.82
1	40	A	20	1.76	1	*	1	1	0	1	32	13	10600	19	58	40	22	12.7	6	1.9	5.7	54	2.2	122	139	33	2.2	40	190	2	516	21	20	0	0	2	39	17.24	61	29.31	41	23.3	38	15	10	64	36.36	168	95.45
2	41	B	21	1.45	1	*	1	1	1	1	18	10	1500	11	31	32	17	3.9	2	5.3	2.3	6	0.5	91	139	42	1.74	40	116	0	720	4	8	0	10	0	26	11.61	45	21.94	46	31.72	24	13	8	21	14.48	64	44.14
1	50	O	29	1.98	2	1	1	1	1	1	12	6	1700	13	29	38	30	2.1	1	6.6	3.9	8	0.7	133	139	60	1.33	33	40	0	928	10	28	20	0	0	37	17.45	59	29.53	44	22.22	32	15	11	48	24.24	147	74.24
1	51	B	27	1.96	2	1	1	1	0	1	13	6	3200	14	55	83	62	1.2	1	7	3.1	9	0.7	254	139	56	1.41	29	36	0	814	0	3	0	0	0	35	15.73	58	26.4	49	25	29	15	9	47	23.98	130	66.33
2	55	O	19	1.43	1	*	1	1	0	1	10	9	3700	10	44	88	56	2.2	1	6.6	3.4	13	0.42	90	138	81	1.12	28	161	1	957	16	18	0	10	3	22	12.5	44	23.96	35	24.48	23	13	8	27	18.88	77	53.85
1	45	A	27	1.92	1	*	2	2	0	1	13	8	5400	15	55	38	28	3.1	1	6.6	3.2	12	0.7	88	143	67	1.25	33	14	0	1258	19	12	0	10	1	29	15.1	54	25	49	25.52	30	18	10	41	21.35	152	79.17
2	47	A3B	26	1.74	1	*	1	1	0	1	21	6	2800	10	99	112	42	11.8	6	7.5	2.1	6	0.4	88	136	45	1.65	38	365		730	12	15	0	10	0	38	18.18	55	29.55	44	25.29	29	12	8	55	31.61	125	71.84
1	47	O	20	1.75	1	*	1	1	0	1	17	7	1900	10	32	50	24	2.8	1	7.4	3	16	0.7	88	138	40	1.8	39	59	1	642	2	6	0	0	1	36	17.96	54	30.54	44	25.14	30	14	10	62	35.43	177	101.14
1	59	AB	25	1.86	2	1	1	1	0	1	17	9	4600	14	48	51	31	5.4	1	6.2	2.9	12	0.6	288	137	55	1.42	38	641	0	780	4	9	0	0	1	30	16.49	52	25.77	44	23.66	36	16	10	40	21.51	117	62.9
1	45	AB	23	1.73	1	*	1	1	0	1	28	10	2000	8	25	37	27	3.7	2	4.9	2.5	97	3.6	113	145	55	1.42	35	1665	7	1097	128	120	30	20	0	29	14.53	53	25.14	46	26.59	27	18	9	54	31.21	163	94.22
1	52	A	25	1.74	1	*	1	1	1	1	11	6	2000	11	59	52	10	1.4	0	6.5	3.3	14	0.7	95	142	57	1.38	33	100	0	775	6	6	0	6	1	34	17.78	56	30	48	27.59	30	14	8	46	26.44	121	69.54
1	59	A	24	1.8	2	1	2	2	0	1	10	6	2300	12	37	44	16	1.2	0	6.1	3.2	20	0.8	297	136	66	1.27	29	15	0	885	28	28	20	7	0	25	13.81	51	26.52	42	23.33	34	14	9	39	21.67	123	68.33
1	49	A	24	1.79	2	1	2	2	0	1	9	5	3900	13	84	40	51	0.7	0	6	3.6	16	1.06	220	137	92	1.05	29	2	0	670	0	0	0	0	0	32	23.39	47	32.75	33	18.44	34	13	8	45	25.14	122	68.16
1	47	B	31	2.09	1	*	1	1	0	1	11	5	2600	14	43	40	47	1.3	1	6.7	3	8	0.73	93	143	60	1.34	36	69	0	1100	11	12	0	10	1	31	19.11	56	31.85	50	23.92	33	16	8	77	36.84	189	90.43
1	35	O	19	1.55	2	1	1	1	0	1	13	8	3300	7	97	26	16	1.9	1	6.2	3.5	7	0.54	270	138	49	1.51	39	116	1	717	16	16	0	10	1	29	18.23	48	30.94	35	22.58	31	13	8	42	27.1	107	69.03
1	58	A	28	2.13	1	*	1	1	0	1	10	7	3500	12	53	33	15	1	0	4.3	2.2	13	0.5	122	139	61	1.33	28	73	0	1157	15	13	0	10	1	35	15.73	53	26.97	44	20.66	36	15	10	43	20.19	130	61.03
2	44	O	30	1.85	1	*	1	1	0	1	15	8	2400	11	37	41	26	5.1	1	5.6	3.4	13	0.57	93	139	52	1.48	32	16	0	1244	24	20	0	10	2	31	17.86	54	25	44	23.78	30	17	10	53	28.65	144	77.84
2	57	O	23	1.7	1	*	1	1	0	1	12	7	1900	10	39	102	63	1.8	1	5.6	3.4	7	0.51	75	142	62	1.34	36	93	0	1022	10	10	0	10	2	33	17.58	56	32.12	42	24.71	32	14	9	30	17.65	95	55.88
1	52	B	28	1.94	2	1	2	2	1	1	12	7	5000	17	37	40	35	2.2	1	7.3	3.6	11	0.8	87	140	63	1.29	32	27	0	843	3	8	0	10	0	36	13.9	57	23.32	45	23.2	29	15	9	42	21.65	116	59.79
1	58	A	22	1.75	1	*	1	1	1	1	12	8	3100	11	52	33	33	2.1	1	5.9	2.9	14	0.7	135	138	60	1.33	27	58	0	849	4	4	0	10	0	31	15.51	56	26.74	44	25.14	29	17	9	50	28.57	140	80
1	46	O	30	1.96	1	*	1	1	0	1	14	9	2300	9	89	33	15	2.3	1	5.7	2.6	21	0.9	75	136	50	1.5	34	118	1	925	9	10	0	10	0	29	18.38	51	29.73	46	23.47	34	15	9	54	27.55	141	71.94
1	54	O	22	1.61	1	*	1	1	1	1	14	12	1900	7	11	22	11	5	1	4.9	2.9	11	0.44	81	137	37	1.93	39	79	0	775	18	22	0	20	3	35	17.37	50	29.34	40	24.84	31	11	8	46	28.57	137	85.09
1	48	B	28	1.88	1	*	1	1	0	2	24	11	2700	10	88	93	49	16	8	6.3	3.1	7	0.6	118	130	37	1.92	42	89	2	930	11	21	0	10	0	26	13.45	46	25.73	42	22.34	38	16	10	39	20.74	111	59.04
1	56	AB	26	1.93	1	*	1	1	0	1	18	11	1900	11	36	31	14	3.9	1	5.5	2.7	7	0.6	168	142	41	1.78	32	27	0	878	6	6	0	10	1	35	15.24	58	29.27	46	23.83	37	15	10	62	32.12	162	83.94
1	45	A	27	1.97	1	*	1	1	0	1	20	11	3800	10	52	67	42	6.2	2	6.1	2	9	0.6	150	129	38	1.89	43	32	1	1287	35	30	0	18	1	36	15.52	56	28.74	43	21.83	34	13	8	61	30.96	168	85.28
1	47	A	20	1.71	1	*	1	1	0	1	23	10	3300	9	39	75	32	11.5	7	7.9	3.1	13	0.74	90	129	37	1.95	37	48	2	834	36	36	0	10	2	31	16.25	53	26.88	40	23.39	35	14	7	35	20.47	96	56.14
2	57	A	26	1.39	1	*	1	1	0		34	9	17300	14	43	66	38	34.7	21	5.5	2.9	80	2.2	154	132	81	1.12	33	70	1	763	29	24	0	20	2	25	11.82	49	25.12	37	26.62	30	15	9	30	21.58	87	62.59
2	50	B	22	1.64	1	*	1	1	0	1	26	10	2300	8	38	74	47	30.3	17	5	3.4	14	0.8	73	136	39	1.84	51	198	2	815	7	10	0	20	2	32	11.66	55	22.7	44	26.83	32	13	8	44	26.83	127	77.44
1	37	B	26	1.94	1	*	1	1	1	1	41	13	29000	11	48	223	195	26.6	14	6.4	3.6	23	1.63	166	137	31	2.25	39	461	8	612	36	32	0	10	1	33	18.68	54	26.92	34	17.53	38	11	7	60	30.93	172	88.66
2	31	B	24	1.57	1	*	1	1	0	1	34	12	18800	10	44	52	46	21.7	7	5.9	3.2	2	0.6	192	135	16	4.25	59	266	0	1014	34	33	0	10	2	22	13.95	49	26.16	33	21.02	28	16	8	24	15.29	81	51.59
1	53	A	22	1.74	1	*	1	1	0	1	11	8	4700	12	73	33	14	2.9	1	6.8	2.9	9	0.69	110	127	50	1.52	38	20	2	989	22	35	0	20	1	34	19.11	52	29.94	40	22.99	32	16	9	31	17.82	84	48.28
1	52	A	26	1.85	2	2	1	1	0	1	17	9	2100	13	24	60	43	4.6	1	5.3	2.6	8	0.7	73	142	48	1.56	38	63	0	729	6	4	0	30	2	29	17.06	53	30.59	43	23.24	35	16	10	30	16.22	75	40.54
1	59	A	25	1.7	1	*	2	2	0	1	21	12	6100	12	43	263	121	6.8	4	7.7	2.4	14	0.6	90	135	39	1.86	38	77	1	723	8	12	0	0	0	25	19.08	48	31.58	31	18.24	33	15	9	21	12.35	60	35.29
2	46	O	18	1.3	1	*	1	1	1	1	35	10	4200	8	42	78	23	11	7	6.1	4.1	60	2.8	119	137	36	1.99	41	910	1	948	20	23	0	10	2	21	14.29	43	26.19	36	27.69	28	14	9	19	14.62	57	43.85
1	42	AB	30	2.16	1	*	1	1	1	2	41	15	12800	9	26	403	101	31.3	14	6.1	2.3	26	1.8	117	134	22	3.16	180	70	4	889	18	29	8	10	1	24	19.67	47	31.15	40	18.52	33	18	10	20	9.26	58	26.85
1	52	B	24	1.78	1	*	1	1	0	1	13	6	3000	12	39	55	34	1.6	1	5.4	2	13	0.6	105	141	47	1.58	38	199	0	755	6	12	0	9	0	28	17.71	55	32	41	23.03	34	18	9	38	21.35	131	73.6
1	58	A	25	1.73	1	*	1	1	0	1	6	5	4500	13	119	26	21	0.3	0	5.8	3.7	19	1	146	140	102	0.99	25	10	0	918	5	6	0	0	0	28	15.66	49	27.27	39	22.54	27	14	10	45	26.01	113	65.32
1	58	B	24	1.9	1	*	2	2	0	1	14	10	4800	5	61	49	28	6.9	2	5.6	2.6	15	0.5	101	141	24	1.47	32	672	0	750	9	15	0	20	0	42	20.34	64	29.94	56	29.47	38	15	9	78	41.05	212	111.58
1	51	A	28	1.92	1	*	1	1	0	1	17	7	6900	13	92	41	20	4	1	7.3	2.9	9	0.7	96	133	46	1.61	41	53	0	868	4	6	0	10	0	33	13.22	53	20.11	49	25.52	33	13	9	45	23.44	133	69.27
2	42	A	31	1.77	1	*	1	1	0	1	16	9	2500	12	33	29	25	4	1	6	2.7	6	0.4	79	136	52	1.48	38	57	0	1295	18	22	0	30	3	26	16.35	47	27.4	40	22.6	30	16	9	32	18.08	99	55.93
1	54	A	27	1.89	2	1	1	1	0	1	18	8	4000	14	97	244	81	16	5	3.2	7.9	3	1.12	163	129	52	1.48	33	7	1	880	22	12	0	10	1	30	15.67	52	26.87	43	22.75	34	15	10	26	13.76	100	52.91
2	50	O	29	1.72	1	*	1	1	0	1	20	12	4500	9	62	37	17	11.7	2	5	2.7	11	0.8	151	124	49	1.53	42	96	0	907	23	20	0	10	1	34	14.94	55	28.74	37	21.51	33	15	11	43	25	110	63.95
1	51	O	31	2.15	1	*	1	1	1	1	25	13	8600	9	35	76	28	11.6	4	5.2	3.1	45	1	313	129	29	2.4	62	100	4	665	72	63	0	40	3	36	21.05	62	33.55	48	22.33	35	19	10	72	33.49	189	87.91
1	44	AB	26	1.87	1	*	1	1	0	1	21	11	4500	11	76	60	23	5.1	2	8.1	2.7	7	0.7	183	137	33	2.14	41	28	1	710	10	15	0	10	0	32	14.05	53	22.7	45	24.06	37	17	11	57	30.48	149	79.68
1	44	AB	24	1.85	1	*	1	1	0	1	34	11	8900	10	79	50	36	31.6	11	7.8	3.7	16	0.97	43	140	19	3.53	62	153	0	540	32	35	0	20	2	32	15.61	55	28.32	50	27.03	32	15	10	48	25.95	145	78.38
1	19	B	16	1.47	1	*	1	1	0	1	9	6	4100	13	163	30	36	0.3	0	6.5	3.9	10	0.5	88	140	62	1.3	29	14	0	868	2	4	0	10	0	26	15.76	46	25	34	23.13	25	11	6	38	25.85	94	63.95
1	39	O	18	1.69	2	2	1	1	0	1	23	8	3400	11	72	166	105	30.6	16	5.6	2.7	11	0.8	1	137	54	1.44	47	82	2	585	11	14	0	10	1	26	19.19	52	31.98	40	23.67	25	15	8	31	18.34	106	62.72
1	53	A	34	2.11	1	*	1	1	0	1	16	8	2100	13	40	60	31	3.8	1	6.3	2.8	17	0.82	83	141	50	1.51	37	38	0	718	9	8	0	10	1	27	14.71	51	25.98	45	21.33	37	18	11	55	26.07	136	64.45
1	30	B	24	1.91	1	*	1	1	0	1	33	12	4200	13	38	455	808	24.8	13	5.6	3.3	2	0.84	122	138	28	2.55	55	195	0	615	2	10	0	10	1	33	21.84	50	31.61	40	20.94	31	14	8	44	23.04	128	67.02
1	50	AB	23	1.66	1	*	1	1	0	2	8	7	2800	13	85	60	32	1.8	1	6.9	3.5	5	0.7	83	141	68	1.24	30	28	0	566	0	2	0	0	0	32	16.02	51	27.62	41	24.7	28	13	9	51	30.72	137	82.53
1	57	A	21	1.63	1	*	1	1	0	1	17	10	1900	12	34	31	22	3.8	1	6.9	3.1	12	0.6	125	135	50	1.52	37	59	0	700	4	6	0	20	2	33	12.43	54	27.22	45	27.61	31	16	9	42	25.77	137	84.05
1	50	A	26	1.87	2	2	2	P	0	1	27	10	3900	8	38	32	17	7.1	2	6.7	2	14	1.2	110	137	25	2.68	46	718	0	1030	26	28	20	20	0	29	19.32	54	29.55	47	25.13	39	14	8	38	20.32	122	65.24
2	47	3	23	1.54	1	*	1	1	0	2	40	14	8300	8	106	70	38	39.9	23	6	3.6	142	3.7	146	135	30	2.4	58	2670	1	870	8	10	0	10	0	23	18.35	53	29.75	45	29.22	24	15	8	34	22.08	124	80.52
1	52	A	26	1.88	1	*	1	1	0	1	41	14	10500	9	61	85	45	37	15	7.3	2.6	19	1.3	61	131	14	5.06	108	184	2	633	35	34	0	30	2	33	17.86	58	30.36	43	22.87	28	16	10	34	18.09	131	69.68
[truncated: 39 more columns]
